# Supplementary material for: Stability and nuclear localization of yeast telomerase depend on protein components of RNase P/MRP
Source: Nat Commun. 2020 May 1;11:2173. doi: 10.1038/s41467-020-15875-9 (PMC7195438; doi:10.1038/s41467-020-15875-9)
Supplement: Supplementary file 4 — Source Data [file 41467_2020_15875_MOESM4_ESM.xlsx]

## Sheet: Fig. 2c-d
Growth curves
OD600 taken every 2 hours for 24 h
		24° C
	Hours	0	2	4	6	8	10	12	14	16	18	20	22	24
1	WT-1	0.056	0.085	0.169	0.323	0.583	0.893	1.109	1.748	2.068	2.388	2.464	2.42	2.426
2	WT-2	0.057	0.085	0.171	0.327	0.59	0.902	1.14	1.77	2.096	2.392	2.46	2.394	2.46
3	WT-3	0.056	0.082	0.169	0.315	0.568	0.883	1.098	1.75	2.064	2.368	2.438	2.412	2.392
4	pop1-1	0.055	0.074	0.132	0.235	0.395	0.658	0.916	1.444	1.726	1.994	2.214	2.31	2.408
5	pop1-2	0.06	0.08	0.15	0.257	0.454	0.716	0.998	1.51	1.872	2.064	2.12	2.332	2.442
6	pop1-3	0.056	0.072	0.132	0.232	0.405	0.664	0.924	1.432	1.718	1.954	2.14	2.252	2.398
7	pop6-1	0.05	0.069	0.111	0.169	0.265	0.414	0.597	0.958	1.25	1.478	1.72	1.876	2.12
8	pop6-2	0.05	0.068	0.118	0.175	0.269	0.411	0.614	0.97	1.288	1.496	1.724	1.878	2.08
9	pop6-3	0.048	0.067	0.11	0.166	0.251	0.376	0.557	0.858	1.172	1.404	1.622	1.812	1.972
		30° C
	Hours	0	2	4	6	8	10	12	14	16	18	20	22	24
1	WT-1	0.058	0.116	0.308	0.672	1.059	1.864	2.33	2.496	2.438	2.418	2.458	2.44	2.424
2	WT-2	0.059	0.115	0.315	0.669	1.061	1.864	2.32	2.498	2.466	2.46	2.496	2.456	2.448
3	WT-3	0.058	0.112	0.297	0.676	1.035	1.856	2.292	2.534	2.48	2.48	2.488	2.476	2.454
4	pop1-1	0.058	0.097	0.224	0.455	0.755	1.294	1.684	1.968	2.18	2.334	2.446	2.428	2.406
5	pop1-2	0.061	0.104	0.234	0.469	0.775	1.354	1.72	2.016	2.196	2.366	2.46	2.454	2.414
6	pop1-3	0.058	0.096	0.22	0.441	0.721	1.288	1.57	1.876	2.1	2.216	2.34	2.356	2.384
7	pop6-1	0.05	0.08	0.156	0.24	0.47	0.83	1.166	1.482	1.776	1.99	2.216	2.372	2.39
8	pop6-2	0.05	0.084	0.157	0.295	0.491	0.834	1.186	1.472	1.772	2.018	2.2	2.364	2.362
9	pop6-3	0.049	0.082	0.152	0.284	0.473	0.79	1.162	1.476	1.74	1.912	2.164	2.308	2.322
		37° C
	Hours	0	2	4	6	8	10	12	14	16	18	20	22	24
1	WT-1	0.063	0.134	0.392	0.815	1.191	2.144	2.398	2.378	2.358	2.362	2.376	2.362	2.374
2	WT-2	0.061	0.136	0.407	0.842	1.225	2.22	2.424	2.378	2.374	2.394	2.402	2.39	2.414
3	WT-3	0.059	0.134	0.387	0.838	1.2	2.16	2.416	2.38	2.396	2.364	2.37	2.394	2.374
4	pop1-1	0.061	0.122	0.29	0.533	0.787	1.26	1.554	1.694	1.836	1.922	2.032	1.906	2.066
5	pop1-2	0.062	0.12	0.285	0.512	0.756	1.208	1.546	1.644	1.786	1.892	1.94	2	2.002
6	pop1-3	0.059	0.114	0.276	0.491	0.753	1.176	1.42	1.584	1.742	1.82	1.892	1.924	2.044
7	pop6-1	0.054	0.103	0.219	0.409	0.603	0.87	1.03	1.118	1.208	1.274	1.362	1.4	1.432
8	pop6-2	0.054	0.104	0.218	0.387	0.571	0.842	0.974	1.074	1.14	1.23	1.274	1.302	1.416
9	pop6-3	0.052	0.1	0.207	0.384	0.57	0.838	0.962	1.054	1.124	1.202	1.27	1.356	1.382

## Sheet: Fig. 2e-g
Figure 2E																		Figure 2F						Data 2G
			24°C
																									Protein quantification arbitrary units
																										anti-HA	anti-tubulin
																								1	No tag	0	6962.22
																								2	HA-Pop1WT	22610.2	16334.8
																								3	HA-Pop1mut	14368.6	14322.3
																								4	HA-Pop1WT pop6	2958.93	10155.2
																								5	No tag	0	8449.29
																								6	HA-Pop1WT	22100.5	15351.6
																								7	HA-Pop1mut	14901.6	19581.2
																								8	HA-Pop1WT pop6	3139.47	4252.73
																								9	No tag	0	12441.4
																								10	HA-Pop1WT	19702	12020
																								11	HA-Pop1mut	10597.3	16914.5
																								12	HA-Pop1WT pop6	1055.82	2549.18
		1	WT						1	WT									1	No tag
		2	pop1						2	pop1									2	HA-Pop1WT
		3	pop6						3	pop6									3	HA-Pop1mut
		4	WT						4	WT									4	HA-Pop1WT pop6
		5	pop1						5	pop1									5	No tag
		6	pop6						6	pop6									6	HA-Pop1WT
		7	WT						7	WT									7	HA-Pop1mut
		8	pop1						8	pop1									8	HA-Pop1WT pop6
		9	pop6						9	pop6									9	No tag
																			10	HA-Pop1WT
																			11	HA-Pop1mut
																			12	HA-Pop1WT pop6
			1	WT
			2	WT
			3	pop1
			4	pop6
			5	WT
			6	WT
			7	pop1															1	No tag
			8	pop6															2	HA-Pop1WT
			9	WT															3	HA-Pop1mut
			10	WT															4	HA-Pop1WT pop6
			11	pop1															5	No tag
			12	pop6															6	HA-Pop1WT
																			7	HA-Pop1mut
																			8	HA-Pop1WT pop6
																			9	No tag
																			10	HA-Pop1WT
																			11	HA-Pop1mut
																			12	HA-Pop1WT pop6

## Sheet: Figure 4a-d
Figure 4A-B
															Gel 1 and Gel 2
	Gel 1				Gel 2										1	No tag			*Loading control was tested for both alpha-tubulin and PGK1
	1	No tag			1	No tag									2	Est2-G8-Myc
	2	Est1-G8-Myc			2	No tag									3	Est2-G8-Myc pop1			Antibodies:
	3	Est1-G8-Myc pop1			3	Est1-G8-Myc									4	Est2-G8-Myc pop6			Anti-Myc
	4	Est1-G8-Myc pop6			4	Est1-G8-Myc									5	No tag			Anti-tubulin
					5	Est1-G8-Myc									6	Est2-G8-Myc
					6	Est1-G8-Myc pop1									7	Est2-G8-Myc pop1
					7	Est1-G8-Myc pop1									8	Est2-G8-Myc pop6
					8	Est1-G8-Myc pop1									9	No tag
					9	Est1-G8-Myc pop6									10	Est2-G8-Myc
					10	Est1-G8-Myc pop6									11	Est2-G8-Myc pop1
					11	Est1-G8-Myc pop6									12	Est2-G8-Myc pop6
Figure 4C-D
	Est2-G8-Myc 24°C									Gel 1				Gel2
	1	No tag			Antibodies:					1	No tag			1	No tag
	2	Est2-G8-Myc			Anti-Myc					2	Est1-G8-Myc			2	Est2-G8-Myc
	3	Est2-G8-Myc pop1			Anti-tubulin					3	Est1-G8-Myc pop1			3	Est2-G8-Myc pop1
	4	Est2-G8-Myc pop6								4	Est1-G8-Myc pop6			4	Est2-G8-Myc pop6
	5	No tag												5	No tag
	6	Est2-G8-Myc												6	Est2-G8-Myc
	7	Est2-G8-Myc pop1												7	Est2-G8-Myc pop1
	8	Est2-G8-Myc pop6												8	Est2-G8-Myc pop6
	9	No tag												9	No tag
	10	Est2-G8-Myc												10	Est2-G8-Myc
	11	Est2-G8-Myc pop1												11	Est2-G8-Myc pop1
	12	Est2-G8-Myc pop6												12	Est2-G8-Myc pop6

## Sheet: Fig. 4e-4f
RT-qPCR results
Ct values
	pop1							pop6
Sample	CT-TLC1	CT-ACT1	CT-NME1	Temperature			Sample	CT-TLC1	CT-ACT1	CT-NME1	Temperature
wt1	19.1973	16.5502	13.8021	24			wt1	20.3435	17.9736	16.9924	24
wt2	19.0295	16.2673	13.5857	24			wt2	20.1946	17.7368	17.5755	24
wt3	19.0505	16.4391	13.4627	24			wt3	20.7694	17.8779	16.8949	24
pop1-1	18.2344	16.6532	14.5237	24			pop6-1	19.4239	18.0645	17.7717	24
pop1-2	17.9773	16.174	14.4917	24			pop6-2	19.443	17.7002	18.046	24
pop1-3	18.063	16.024	14.2422	24			pop6-3	19.4965	17.8489	17.6773	24
pop1-empty-vector-1	17.7677	16.1658	14.6897	24			pop6-empty-vector-1	19.0088	16.8067	17.4674	24
pop1-empty-vector-2	17.6895	16.4845	14.2382	24			pop6-empty-vector-2	18.8101	17.1753	17.7252	24
pop1-empty-vector-3	17.4067	15.834	14.5266	24			pop6-empty-vector-3	18.9158	17.6097	18.0371	24
pop1-empty-vector-4	18.127	16.4873	15.2192	24			pop6-empty-vector-4	18.8943	17.3564	18.4626	24
pop1-empty-vector-5	17.1694	16.0825	14.1856	24			pop6-empty-vector-5	19.5511	17.3293	17.9073	24
pop1-pPop1-1	18.7472	16.4128	14.3409	24			pop6-pPop6-1	19.0861	17.349	17.0652	24
pop1-pPop1-2	18.6301	16.2694	14.3172	24			pop6-pPop6-2	19.8908	17.1721	17.2952	24
pop1-pPop1-3	18.9638	16.5473	14.3223	24			pop6-pPop6-3	19.1913	17.298	16.8215	24
pop1-pPop1-4	19.3692	16.0461	14.1911	24			pop6-pPop6-4	19.1451	17.2223	16.5404	24
pop1-pPop1-5	19.0274	16.1433	14.1235	24			pop6-pPop6-5	18.6553	17.3325	16.6205	24
pop1-pPop1-6	18.7146	16.3339	13.8164	24			pop6-pPop6-6	19.0242	17.2108	16.389	24
wt1	19.7663	16.4553	13.3975	30			wt1	20.437	17.9232	19.0667	30
wt2	19.7392	16.7567	14.0231	30			wt2	20.6007	18.1971	19.5171	30
wt3	19.5095	16.6176	13.8349	30			pop6-1	17.6076	18.3476	21.14	30
pop1-1	18.4432	17.2075	15.3141	30			pop6-2	17.8869	17.9623	20.4782	30
pop1-2	18.1864	17.3194	15.4494	30			pop6-3	17.8317	18.3584	21.2499	30
pop1-3	18.3618	17.1457	15.0939	30			pop6-empty-vector-1	18.1305	17.1492	20.8418	30
pop1-empty-vector-1	17.9251	16.6304	17.2226	30			pop6-empty-vector-2	17.8814	17.7997	21.693	30
pop1-empty-vector-2	17.3815	17.0458	16.9287	30			pop6-empty-vector-3	18.1174	17.815	20.5277	30
pop1-empty-vector-3	17.6562	17.1988	16.972	30			pop6-empty-vector-4	18.0973	18.0957	20.985	30
pop1-empty-vector-4	18.2445	17.1731	14.5635	30			pop6-empty-vector-5	18.3233	17.7457	23.0683	30
pop1-empty-vector-5	18.3348	17.0258	14.9141	30			pop6-pPop6-1	19.7263	18.163	18.6088	30
pop1-pPop1-1	19.7433	17.65	14.3931	30			pop6-pPop6-2	20.2265	18.2998	19.2882	30
pop1-pPop1-2	19.9179	17.3535	14.4221	30			pop6-pPop6-3	20.218	17.9572	19.3349	30
pop1-pPop1-3	20.1142	17.3906	14.4447	30			pop6-pPop6-4	19.636	18.0882	18.173	30
pop1-pPop1-4	20.0705	17.8799	14.9697	30			pop6-pPop6-5	20.3887	18.3402	18.844	30
pop1-pPop1-5	20.2294	17.5719	13.7595	30			pop6-pPop6-6	19.9269	18.2512	18.9088	30
pop1-pPop1-6	20.441	17.1193	14.2706	30

## Sheet: Fig. 5
TMG cap RNA-IP at 24°C					TMG cap RNA-IP at 30°C
Sample	Ct TLC1	Ct ACT1			Sample	TLC1 Cq Mean	ACT1 Cq Mean
WT-1	21.1449	19.0683			WT-1	16.4085	15.1538
WT1-2	19.8935	17.8526			WT1-2	16.9932	15.156
WT-3	17.4032	16.0905			WT-3	16.3008	15.2349
pop1-1	20.4704	18.9233			pop1-1	15.764	15.5524
pop1-2	20.538	18.4093			pop1-2	16.161	16.1717
pop1-3	16.8549	15.6118			pop1-3	15.7119	16.2476
pop6-1	16.7991	16.0351			pop6-1	15.5754	17.1542
pop6-2	17.0778	16.1335			pop6-2	15.4483	16.2989
pop6-3	17.4846	16.495			pop6-3	15.279	16.3033
INPUT-WT1-1	19.4478	16.969			INPUT-WT1-1	22.1966	18.2533
INPUT-WT1-2	19.3683	16.4439			INPUT-WT1-2	21.8725	18.2587
INPUT-WT1-3	19.5662	17.3393			INPUT-WT1-3	21.8215	18.3812
INPUT-pop1-1	19.6078	16.8975			INPUT-pop1-1	18.5873	16.4544
INPUT-pop1-2	19.3656	16.728			INPUT-pop1-2	18.2192	16.8243
INPUT-pop1-3	19.316	17.4172			INPUT-pop1-3	18.7872	17.1946
INPUT-pop6-1	19.2535	17.2616			INPUT-pop6-1	18.3065	17.7554
INPUT-pop6-2	21.7146	19.9444			INPUT-pop6-2	18.9519	17.274
INPUT-pop6-3	19.2687	17.0463			INPUT-pop6-3	18.3681	16.9075

## Sheet: Fig. 6c-d
24°C					WT												pop1											pop6
		r1	r2	r1	r2	r1	r2	r1	r2	r1	r2		r1	r2	r1	r2	r1	r2	r1	r2	r1	r2		r1	r2	r1	r2	r1	r2	r1	r2	r1	r2
sequence		0A	0A	1A	1A	2-5A	2-5A	5-10A	5-10A	>10A	>10A		0A	0A	1A	1A	2-5A	2-5A	5-10A	5-10A	>10A	>10A		0A	0A	1A	1A	2-5A	2-5A	5-10A	5-10A	>10A	>10A
GGAAAC(An)		0.028929	0.030438	0.007776	0.010985	0.000104	0.00011	5.6e-06	0	0	1.52e-05		0.0293	0.031982	0.009217	0.010089	0.000102	0.000115	8.76e-06	5.24e-06	0	5.24e-06		0.035542	0.032352	0.010719	0.01071	0.000194	0.000161	6.12e-06	2.59e-06	1.02e-05	5.19e-06
GGAAACA(An)		5.32e-05	3.05e-05	0.00012	0.000113	8.4e-06	6.09e-06	0	0	0	0		8.47e-05	4.19e-05	7.01e-05	9.96e-05	0	1.83e-05	0	0	0	0		6.93e-05	9.6e-05	0.000214	9.6e-05	4.08e-06	2.59e-06	0	0	0	0
GGAAACAT(An)		0.0697	0.069655	0.000451	0.000448	0.00019	0.000183	6.16e-05	5.48e-05	0	3.05e-06		0.088669	0.080794	0.000429	0.000398	0.000219	0.000278	4.38e-05	5.77e-05	0	0		0.175084	0.083844	0.00083	0.000459	0.000379	0.000332	4.08e-05	5.45e-05	0	0
GGAAACATT(An)		0.319684	0.310257	0.137346	0.132515	0.162314	0.15898	0.010025	0.007186	3.92e-05	3.05e-05		0.339906	0.317672	0.142834	0.135216	0.134297	0.145984	0.00624	0.010904	8.76e-06	3.67e-05		0.382983	0.306604	0.117952	0.143138	0.126941	0.208953	0.00455	0.01135	2.65e-05	3.37e-05
GGAAACATTT(An)		0.141066	0.1465	0.022553	0.023307	0.019977	0.019679	0.000546	0.000359	1.96e-05	9.14e-06		0.129009	0.143334	0.017389	0.021085	0.013357	0.016459	0.000245	0.00054	0	1.31e-05		0.083448	0.110026	0.014546	0.018522	0.015088	0.018237	0.000126	0.000366	4.08e-06	2.59e-06
GGAAACATTTT(An)		0.024413	0.026761	0.00212	0.0023	0.001204	0.001526	1.68e-05	9.14e-06	2.8e-06	0		0.022978	0.024721	0.001522	0.001976	0.000882	0.001195	0	2.1e-05	5.84e-06	2.62e-06		0.011667	0.015692	0.002012	0.001481	0.001268	0.000991	2.04e-06	1.04e-05	2.04e-06	2.59e-06
GGAAACATTTTNn(An)		0.032928	0.035909	0.005526	0.006083	0.002462	0.003259	0.006624	0.00842	0.003734	0.004868		0.034708	0.031499	0.006398	0.005942	0.003667	0.003216	0.011692	0.009575	0.006717	0.006721		0.010212	0.020265	0.002226	0.004277	0.000974	0.002635	0.001038	0.00566	0.001841	0.003642
30°C					WT												pop1											pop6
sequence		0A	0A	1A	1A	2-5A	2-5A	5-10A	5-10A	>10A	>10A		0A	0A	1A	1A	2-5A	2-5A	5-10A	5-10A	>10A	>10A		0A	0A	1A	1A	2-5A	2-5A	5-10A	5-10A	>10A	>10A
GGAAAC(An)		0.036938	0.030193	0.01166	0.008002	0.00014	0.00013	0	0	1.87e-05	5.78e-06		0.019323	0.038556	0.006132	0.01307	0.000276	0.000408	0	2.87e-06	6.85e-06	1.44e-05		0.032836	0.035542	0.011636	0.010719	0.000254	0.000194	1.44e-05	6.12e-06	1.01e-05	1.02e-05
GGAAACA(An)		9.97e-05	0.000104	0.000184	0.000127	3.12e-06	5.78e-06	0	0	0	0		4.11e-05	0.000256	3.2e-05	0.00021	2.28e-06	8.61e-06	0	0	0	0		0.000104	6.93e-05	0.00014	0.000214	2.88e-06	4.08e-06	0	0	0	0
GGAAACAT(An)		0.095292	0.124079	0.000533	0.000572	0.000178	0.00024	0	5.78e-06	0	0		0.22635	0.253214	0.000881	1.44e-05	0.000589	5.74e-06	3.42e-05	0	0	0		0.180008	0.175084	0.000767	1.02e-05	0.000472	4.08e-06	5.48e-05	0	0	0
GGAAACATT(An)		0.386839	0.439003	0.125968	0.14184	0.084158	0.085941	0.000848	0.001669	9.35e-06	1.73e-05		0.36657	0.345862	0.130193	0.108495	0.09189	0.077298	0.00118	0.005059	1.6e-05	7.47e-05		0.370146	0.382983	0.126681	0.117952	0.134188	0.126941	0.004201	0.00455	4.61e-05	2.65e-05
GGAAACATTT(An)		0.142415	0.100817	0.022123	0.01316	0.013574	0.008386	8.1e-05	7.8e-05	3.12e-06	2.89e-06		0.088116	0.0759	0.015755	0.014526	0.008285	0.014902	2.97e-05	0.000434	4.57e-06	2.3e-05		0.079642	0.106783	0.015276	0.01857	0.014107	0.017624	0.000102	0.00013	1.01e-05	8.15e-06
GGAAACATTTT(An)		0.026079	0.016438	0.00298	0.001669	0.001343	0.000641	3.12e-06	0	1.56e-05	0		0.016609	0.018339	0.00245	0.003687	0.000995	0.00327	2.28e-06	3.73e-05	2.28e-06	1.44e-05		0.011142	0.011667	0.002025	0.002012	0.00119	0.001268	4.33e-06	2.04e-06	1.44e-06	2.04e-06
GGAAACATTTTNn(An)		0.032101	0.017091	0.005146	0.002781	0.003083	0.00173	0.004055	0.002264	0.00413	0.003006		0.016599	0.015008	0.002854	0.004169	0.001185	0.002021	0.001641	0.001258	0.001957	0.002185		0.009793	0.010212	0.002142	0.002226	0.000835	0.000974	0.000748	0.001038	0.001422	0.001841
		*r (replicate)
		Table of frequencies normalized to total reads per sample

## Sheet: Fig. 7a-b
RT-qPCR results
Ct values
Fig. 7a					Fig. 7b
Est1 RNA immunoprecipitation CT values					Est2 RNA immunoprecipitation CT values
Sample	Ct TLC1	Ct ACT1			Sample	Biological Set Name	Ct TLC1	Ct ACT1
Notag-24-IP-1	22.4498	16.3293			Notag-24-IP-1		22.1121	24.202
Notag-24-IP-2	23.1159	16.7447			Notag-24-IP-2		22.9821	25.3643
Notag-24-IP-3	27.3119	16.6893			Notag-24-IP-3		22.1461	24.4386
WT-24-IP-1	16.5276	17.2547			WT-24-IP-1		15.2282	25.7157
WT-24-IP-2	16.578	16.251			WT-24-IP-2		13.7199	24.2411
WT-24-IP-3	16.98	16.6797			WT-24-IP-3		13.996	24.8709
pop1-24-IP-1	19.9797	18.2352			pop1-24-IP-1		14.901	25.5435
pop1-24-IP-2	20.0094	18.1239			pop1-24-IP-2		13.5087	24.4189
pop1-24-IP-3	21.1144	18.2926			pop1-24-IP-3		13.8082	23.9243
pop6-24-IP-1	23.2824	19.9565			pop6-24-IP-1		14.3129	23.7541
pop6-24-IP-2	20.1287	18.2014			pop6-24-IP-2		16.3649	26.1055
pop6-24-IP-3	21.4284	19.4804			pop6-24-IP-3		14.4212	24.6941
Notag-INPUT-1	17.995	23.6918			Notag-INPUT-1		18.517	17.2014
Notag-INPUT-2	18.2647	24.2804			Notag-INPUT-2		17.9173	17.2708
Notag-INPUT-3	18.7029	26.4601			Notag-INPUT-3		18.2667	17.2203
WT-INPUT-1	18.0522	24.2546			WT-INPUT-1		18.1334	17.0668
WT-INPUT-2	18.1359	23.1263			WT-INPUT-2		17.6585	16.9326
WT-INPUT-3	18.2504	24.1952			WT-INPUT-3		17.7172	17.3291
pop1-INPUT-1	19.0688	25.171			pop1-INPUT-1		17.4346	17.008
pop1-INPUT-2	18.9446	25.4335			pop1-INPUT-2		17.6331	17.2948
pop1-Input-3	19.5606	25.3705			pop1-Input-3		17.8898	16.7677
pop6-INPUT-1	20.2685	27.5391			pop6-INPUT-1		18.0304	17.189
pop6-INPUT-2	18.789	25.9099			pop6-INPUT-2		19.1236	18.389
pop6-INPUT-3	18.8125	27.313			pop6-INPUT-3		18.2101	17.6329

## Sheet: Fig. 7c-d
Chromatin Immunoprecipitation done at 24°C
Est1-G8-13Myc binding to telomeres						Est2-G8-13Myc binding to telomeres
Sample	Biological Set Name	Ct XV-L	Ct ARO1	Ct VI-R		Sample	Ct XV-L	Ct ARO1	Ct VI-R
WT-24-IP-1		26.0843	29.0995	27.3247		WT-24-IP-1	23.3796	24.1777	23.8891
WT-24-IP-2		27.0056	29.7262	27.6451		WT-24-IP-2	23.032	23.8108	23.8398
WT-24-IP-3		25.1734	28.4481	26.5542		WT-24-IP-3	23.9389	24.9238	24.6553
pop1-24-IP-1		27.3666	29.2928	28.4254		pop1-24-IP-1	23.3354	23.4003	23.7448
pop1-24-IP-2		26.3042	27.7175	27.3622		pop1-24-IP-2	22.8919	22.681	23.2756
pop1-24-IP-3		27.998	29.1568	28.9476		pop1-24-IP-3	23.2723	23.3551	23.8239
pop6-24-IP-1		25.8279	27.5541	27.0235		pop6-24-IP-1	21.5993	21.9936	22.4129
pop6-24-IP-2		28.4734	29.415	29.1863		pop6-24-IP-2	22.8295	23.2125	23.3485
pop6-24-IP-3		26.9127	28.5793	28.4663		pop6-24-IP-3	22.2777	22.7161	23.136
WT-INPUT-1		18.1952	19.1064	19.1772		WT-INPUT-1	17.503	18.8717	17.8553
WT-INPUT-2		17.4516	18.5145	18.4757		WT-INPUT-2	17.8642	19.2001	18.2576
WT-INPUT-3		17.3304	18.2679	18.3506		WT-INPUT-3	17.7961	19.1308	18.0743
pop1-INPUT-1		18.6992	19.7307	19.8704		pop1-INPUT-1	17.0574	17.9857	17.2251
pop1-INPUT-2		18.9808	20.0558	20.1332		pop1-INPUT-2	16.708	17.8945	17.0877
pop1-INPUT-3		18.9764	19.8052	20.0481		pop1-INPUT-3	17.0669	17.9896	17.183
pop6-INPUT-1		17.6421	19.164	19.0575		pop6-INPUT-1	16.6391	18.0252	17.1409
pop6-INPUT-2		18.4682	20.1452	19.5953		pop6-INPUT-2	16.947	18.4342	17.3086
pop6-INPUT-3		18.1224	19.7174	19.2475		pop6-INPUT-3	17.1931	18.6781	17.5124

## Sheet: Fig. 8a,d
	NME1 at 24C												TLC1 at 24C
n	WT_1_24C	WT_2_24C	WT_3_24C	POP1_1_24C	POP1_2_24C	POP1_3_24C	POP6_1_24C	POP6_2_24C	POP6_3_24C			n	WT_1_24C	WT_2_24C	WT_3_24C	POP1_1_24C	POP1_2_24C	POP1_3_24C	POP6_1_24C	POP6_2_24C	POP6_3_24C
1	0	0	0	0	0	0	0	0	0			533	0	0	0	0	0	0	0	0	0
2	0	0	0	0	0	0	0	0	0			534	0	0	0	0	0	0	0	0	0
3	0	0	0	0	0	0	0	0	0			535	0	0	0	0	0	0	0	0	0
4	0	0	0	0	0	0	0	0	0			536	0	0	0	0	0	0	0	0	0
5	0	0	0	0	0	0	0	0	0			537	0	0	0	0	0	0	0	0	0
6	0	0	0	0	0	0	0	0	0			538	0	0	0	0	0	0	0	0	0
7	0	0	0	0	0	0	0	0	0			539	0	0	0	0	0	0	0	0	0
8	0	0	0	0	0	0	0	0	0			540	0	0	0	0	0	0	0	0	0
9	0	0	0	0	0	0	0	0	0			541	0	0	0	0	0	0	0	0	0
10	0	0	0	0	0	0	0	0	0			542	0	0	0	0	0	0	0	0	0
11	0	0	0	0	0	0	0	0	0			543	0	0	0	0	0	0	0	0	0
12	0	0	0	0	0	0	0	0	0			544	0	0	0	0	0	0	0	0	0
13	0	0	0	0	0	0	0	0	0			545	0	0	0	0	0	0	0	0	0
14	0	0	0	0	0	0	0	0	0			546	0	0	0	0	0	0	0	0	0
15	0	0	0	0	0	0	0	0	0			547	0	0	0	0	0	0	0	0	0
16	0	0	0	0	0	0	0	0	0			548	0	0	0	0	0	0	0	0	0
17	0	0	0	0	0	0	0	0	0			549	0	0	0	0	0	0	0	0	0
18	0	0	0	0	0	0	0	0	0			550	0	0	0	0	0	0	0	0	0
19	0	0	0	0	0	0	0	0	0			551	0	0	0	0	0	0	0	0	0
20	0	0	0	0	0	0	0	0	0			552	0	0	0	0	0	0	0	0	0
21	0	0	0	0	0	0	0	0	0			553	0	0	0	0	0	0	0	0	0
22	0	0	0	0	0	0	0	0	0			554	0	0	0	0	0	0	0	0	0
23	0	0	0	0	0	0	0	0	0			555	0	0	0	0	0	0	0	0	0
24	0	0	0	0	0	0	0	0	0			556	0	0	0	0	0	0	0	0	0
25	0	0	0	0	0	0	0	0	0			557	0	0	0	0	0	0	0	0	0
26	0	0	0	0	0	0	0	0	0			558	0	0	0	0	0	0	0	0	0
27	0	0	0	0	0	0	0	0	0			559	0	0	0	0	0	0	0	0	0
28	0	0	0	0	0	0	0	0	0			560	0	0	0	0	0	0	0	0	0
29	0	0	0	0	0	0	0	0	0			561	0	0	0	0	0	0	0	0	0
30	0	0	0	0	0	0	0	0	0			562	0	0	0	0	0	0	0	0	0
31	0.0207162	0.0195482	0.0168828	0.042796	0.035922	0.0372142	0.028755	0.0255345	0.0277533			563	0	0	0	0	0	0	0	0	0
32	0.0852962	0.0831702	0.0756267	0.0922466	0.0926231	0.0920854	0.0788931	0.0501483	0.0817764			564	0	0	0	0	0	0	0	0	0
33	0	0	0	0	0	0	0	0	0			565	0	0	0	0	0	0	0	0	0
34	0.0232437	0.0220978	0.0218129	0.0239303	0.0229753	0.0207743	0.0293374	0.0231687	0.0286209			566	0	0	0	0	0	0	0	0	0
35	0	0	0	0	0	0	0	0	0			567	0	0	0	0	0	0	0	0	0
36	0	0	0	0	0	0	0	0	0			568	0	0	0	0	0	0	0	0	0
37	0.0341138	0.0328568	0.0225121	0.0252449	0.0309572	0.0258012	0.034359	0.0343729	0.0459076			569	0	0	0	0	0	0	0	0	0
38	0.0733381	0.0640449	0.0599682	0.118842	0.11713	0.11343	0.241671	0.220782	0.247109			570	0	0	0	0	0	0	0	0	0
39	1.17565	1.22616	1.21474	1.20989	1.31166	1.32504	1.26679	1.29667	1.27632			571	0	0	0	0	0	0	0	0	0
40	0.309935	0.305638	0.315513	0.325625	0.35314	0.353777	0.362666	0.359576	0.358315			572	0	0	0	0	0	0	0	0	0
41	0.118478	0.118924	0.106733	0.192176	0.188075	0.180611	0.332305	0.31708	0.328393			573	0	0	0	0	0	0	0	0	0
42	0.53855	0.518001	0.513672	0.593241	0.586648	0.572589	0.606099	0.593643	0.578653			574	0	0	0	0	0	0	0	0	0
43	0	0	0	0	0	0	0	0	0			575	0	0	0	0	0	0	0	0	0
44	0	0	0	0	0	0	0	0	0			576	0	0	0	0	0	0	0	0	0
45	0	0	0	0	0	0	0	0	0			577	0	0	0	0	0	0	0	0	0
46	0.0773274	0.0711392	0.067941	0.0776043	0.0805347	0.0729678	0.0655044	0.0721691	0.0680675			578	0.842533	0.881161	0.917555	0.882085	0.888863	0.895869	0.896903	0.88692	0.903862
47	0	0	0	0	0	0	0	0	0			579	0.0118661	0.00950761	0.0130738	0.0099932	0.00529596	0.00850066	0.0108002	0.00368196	0.0105509
48	0	0	0	0	0	0	0	0	0			580	0.07299	0.0671848	0.0675906	0.0741582	0.0614463	0.0786653	0.0744989	0.0683792	0.0799188
49	0.00840294	0	0	0	0.0112473	0	0	0	0.0250295			581	0	0	0	0	0	0	0	0	0
50	0.00850045	0.00940825	0.0072164	0.011217	0.0062865	0.00656769	0.0101401	0.0110911	0.0117231			582	8.25145e-05	0	0	0	0	0	0	0	0.00344352
51	0.00946063	0.00642365	0.00402462	0.00960348	0.00894241	0.00763541	0.00723626	0.0081394	0.00950495			583	0	0	0	2.33963e-05	0	0	0	0	0
52	0.0141988	0.00831985	0.00979586	0.00818668	0.0111061	0.0176845	0.00605921	0.0075536	0.015645			584	0	0	0	0	0	0	0	0	0
53	0	0	0	0	0	0	0	0	0			585	0.0348885	0.0428756	0.0272705	0.0286096	0.0245245	0.0305962	0.0287775	0.0243749	0.0404577
54	0	0	0	0	0	0	0	0	0			586	0.0884515	0.0861972	0.08784	0.0659618	0.0616299	0.0763573	0.0619923	0.0621393	0.0603572
55	0	0	0	0	0	0	0	0	0			587	0.236459	0.219002	0.232347	0.179042	0.176797	0.195694	0.180786	0.174683	0.200772
56	0	0	0	0	0	0	0	0	0			588	0.446746	0.458477	0.461908	0.465479	0.509655	0.505415	0.458035	0.46958	0.485128
57	0	0	0	0	0	0	0	0	0			589	0	0	0	0	0	0	0	0	0
58	0	0	0	0	0	0	0	0	0			590	0	0	0	0	0	0	0	0	0
59	0	0	0	0	0	0	0	0	0			591	0.0473912	0.0275884	0.0271548	0.0671163	0.0782824	0.0663145	0.0454788	0.048589	0.0845036
60	0	0	0	0	0	0	0	0	0			592	0	0	0	0	0	0	0	0	0
61	0.0467739	0.0441694	0.0415817	0.0473497	0.0400861	0.0464253	0.0329245	0.0349479	0.0373995			593	0	0	0	0	0	0	0	0	0
62	0.0144468	0.0128173	0.0040402	0.0100545	0.0138032	0.00902031	0.00363842	0.00703576	0.0187912			594	0	0	0	0	0	0	0	0	0
63	0	0	0	0	0	0	0	0	0			595	0	0	0	0	0	0	0	0	0
64	0.00852853	0.0101883	0.00424801	0.00454405	0.0114999	0.00238147	0.0111951	0.00486491	0.0118011			596	0.0971949	0.0890501	0.0725195	0.109383	0.101836	0.09968	0.119628	0.117137	0.0900517
65	0.202523	0.189591	0.182297	0.241914	0.261992	0.254696	0.373112	0.37456	0.386518			597	0.130696	0.122534	0.107205	0.138882	0.135086	0.139846	0.159222	0.158598	0.175045
66	0	0	0	0	0	0	0	0	0			598	0	0	0	0	0	0	0	0	0
67	0	0	0	0	0	0	0	0	0			599	0	0	0	0	0	0	0	0	0
68	1.49665	1.49367	1.52897	1.46413	1.63969	1.65037	1.42113	1.42963	1.44939			600	0	0	0	0	0	0	0	0	0
69	0.881924	0.875182	0.871648	0.96414	0.956279	0.959352	0.901952	0.902444	0.915324			601	0.048803	0.0401316	0.0370585	0.0395821	0.0385002	0.0373093	0.0334666	0.0315164	0.0361766
70	0	0	0	0	0	0	0	0	0			602	0	0	0	0	0	0	0	0	0
71	0.0574658	0.0544083	0.0433006	0.0815196	0.0697164	0.0669048	0.111405	0.0979232	0.10962			603	0.052665	0.0466376	0.0402831	0.0550131	0.0428591	0.0526979	0.0417226	0.0400313	0.0430824
72	0	0	0	0	0	0	0	0	0			604	0	0	0	0	0	0	0	0	0
73	0	0	0	0	0	0	0	0	0			605	0	0	0	0	0	0	0	0	0
74	0.0228809	0.0218897	0.0133102	0.020392	0.0185335	0.013123	0.0213852	0.0101972	0.0290897			606	0	0	0	0	0	0	0	0	0
75	0	0	0	0	0	0	0	0	0			607	0	0	0	0	0	0	0	0	0
76	0	0	0	0	0	0	0	0	0			608	0.230792	0.248778	0.210053	0.311722	0.366163	0.349387	0.403352	0.36264	0.413086
77	0	0	0	0	0	0	0	0	0			609	1.07895	1.02787	1.14576	0.877001	0.951641	1.01592	0.947498	0.948473	1.03539
78	0	0	0	0	0	0	0	0	0			610	0.605768	0.681174	0.65586	0.63994	0.699685	0.73961	0.688213	0.694428	0.662941
79	0	0	0	0	0	0	0	0	0			611	0.209837	0.210579	0.199853	0.296635	0.285796	0.306413	0.349326	0.36302	0.36723
80	0	0	0	0	0	0	0	0	0			612	0.521052	0.578544	0.53133	0.702324	0.757004	0.805975	0.907483	0.873561	0.870503
81	0	0	0	0	0	0	0	0	0			613	0.675498	0.699608	0.707551	0.72453	0.740127	0.775171	0.757411	0.746031	0.750774
82	0	0	0	0	0	0	0	0	0			614	0	0	0	0	0	0	0	0	0
83	0	0	0	0	0	0	0	0	0			615	0.0940064	0.0909324	0.0944087	0.102562	0.0801994	0.089617	0.083813	0.0763817	0.0857315
84	0.153302	0.138352	0.136614	0.519278	0.443386	0.446523	0.541813	0.49379	0.531083			616	0.00763967	0.00484334	0.00382448	0.00524224	0.00301552	0.0052656	0.00460547	0.00172661	0.00511753
85	0.104175	0.0886482	0.0786413	0.200391	0.195918	0.189555	0.221925	0.150233	0.227919			617	0	0	0	0	0	0	0	0	0
86	0.174996	0.167273	0.157617	0.208124	0.194935	0.186893	0.215399	0.194239	0.246972			618	0	0	0	0	0	0	0	0	0
87	0	0	0	0	0	0	0	0	0			619	0	0	0	0	0	0	0	0	0
88	0	0	0	0	0	0	0	0	0			620	0	0	0	0	0	0	0	0	0
89	0.0482818	0.0478088	0.0436087	0.047928	0.052852	0.0522782	0.0545858	0.0487913	0.0487514			621	0.0354671	0.04759	0.0338812	0.0365524	0.0413035	0.0399755	0.0488543	0.0517112	0.0440584
90	0	0	0	0	0	0	0	0	0			622	0	0	0	0	0	0	0	0	0
91	0.0172892	0.0186459	0.0151232	0.0336571	0.0304476	0.029778	0.0281555	0.0280682	0.027393			623	1.20128	1.20172	1.1223	1.2689	1.13789	1.20751	1.22936	1.19143	1.12097
92	0.0121012	0.0132502	0.00945849	0.0269937	0.0246487	0.0226214	0.0170672	0.0152071	0.0195422			624	1.17647	1.24078	1.19482	1.18593	1.26482	1.27365	1.22102	1.23242	1.22567
93	0.103372	0.0839875	0.0799929	0.678776	0.572838	0.590851	0.437122	0.368043	0.42698			625	0	0	0	0	0	0	0	0	0
94	0.0757226	0.068123	0.0633939	0.265813	0.274978	0.283325	0.24645	0.237917	0.255231			626	0.0193979	0.0102056	0.0170354	0.0148639	0.0158257	0.0233135	0.013385	0.0116874	0.0220461
95	0.0958397	0.0815899	0.0884037	0.478781	0.443806	0.455887	0.42771	0.404934	0.430547			627	0	0	0	0	0	0	0	0	0
96	0.0658083	0.0610132	0.0548705	0.386287	0.346855	0.359594	0.345996	0.312567	0.344504			628	0.0114821	0.0101691	0.00336102	0.00618656	0.00601314	0.0100065	0.00264655	0.00268445	0.0092972
97	4.73392	4.72313	4.88519	2.72093	3.05119	3.08815	4.03543	4.15649	4.14478			629	0	0	0	0	0	0	0	0	0
98	0.337394	0.331094	0.332047	0.690083	0.66361	0.669259	0.508969	0.489482	0.517742			630	0	0	0	0	0	0	0	0	0
99	0	0	0	0	0	0	0	0	0			631	0	0	0	0	0	0	0	0	0
100	0	0	0	0	0	0	0	0	0			632	0.012993	0.00907365	0.00576543	0.0140036	0.0132732	0.00841519	0.0114647	0.0144333	0.0108482
101	0.0816165	0.0817318	0.0933548	0.486879	0.456299	0.464373	0.176381	0.168658	0.167692			633	0.285061	0.328322	0.297286	0.371555	0.458681	0.425434	0.484006	0.502588	0.437861
102	0	0	0	0	0	0	0	0	0			634	1.15235	1.1313	1.07793	1.14145	1.1743	1.15025	1.18365	1.20718	1.1862
103	0	0	0	0	0	0	0	0	0			635	0	0	0	0	0	0	0	0	0
104	0.106219	0.0998243	0.0807374	0.538129	0.417788	0.429593	0.166727	0.142367	0.172759			636	0	0	0	0	0	0	0	0	0
105	0	0	0	0	0	0	0	0	0			637	0	0	0	0	0	0	0	0	0
106	0	0	0	0	0	0	0	0	0			638	0.252306	0.25122	0.21695	0.314334	0.3006	0.264473	0.324751	0.323436	0.299912
107	0.107361	0.0981491	0.0975707	0.521589	0.473026	0.482467	0.283227	0.266562	0.282579			639	0	0	0	0	0	0	0	0	0
108	0	0	0	0	0	0	0	0	0			640	0	0	0	0	0	0	0	0	0
109	0	0	0	0	0	0	0	0	0			641	0	0	0	0	0	0	0	0	0
110	0.0465961	0.0430975	0.0368173	0.0853098	0.0753046	0.0675315	0.0599664	0.0516525	0.0566383			642	0.0403102	0.0364748	0.0259208	0.0457	0.0495745	0.0432599	0.0518352	0.0495217	0.0661347
111	0.019309	0.0126407	0.00551365	0.0525227	0.0515621	0.0439428	0.0130872	0.0217467	0.0197566			643	0	0	0	0	0	0	0	0	0
112	0.537303	0.49815	0.494149	0.439879	0.371381	0.36984	0.474858	0.441225	0.439918			644	0.0517479	0.0381536	0.038026	0.0485055	0.0394266	0.0443239	0.0511383	0.0385688	0.0548369
113	0.473259	0.423853	0.388191	0.43694	0.341354	0.324683	0.390505	0.362924	0.36166			645	0	0	0	0	0	0	0	0	0
114	0.0390741	0.0389974	0.0330523	0.081849	0.0802347	0.0730233	0.0478692	0.0459528	0.0490004			646	0.0215797	0.0207503	0.0200752	0.0227169	0.0166126	0.0227556	0.0222418	0.022964	0.0333216
115	0	0	0	0	0	0	0	0	0			647	0	0	0	0	0	0	0	0	0
116	0	0	0	0	0	0	0	0	0			648	0	0	0	0	0	0	0	0	0
117	0.125803	0.107359	0.096922	0.527353	0.459431	0.45788	0.35375	0.321976	0.354304			649	0.0246606	0.0197313	0.0124253	0.0236922	0.0309259	0.0138898	0.000542349	0.0103576	0.0228349
118	0.119818	0.105513	0.10062	0.47225	0.421609	0.419265	0.301799	0.278971	0.306742			650	0	0	0	0	0	0	0	0	0
119	0	0	0	0	0	0	0	0	0			651	0.781717	0.831126	0.848839	0.756628	0.900607	0.879232	0.735019	0.796887	0.775697
120	0	0	0	0	0	0	0	0	0			652	0	0	0	0	0	0	0	0	0
121	0.136067	0.123215	0.112273	0.553612	0.466212	0.46544	0.352321	0.324225	0.359903			653	0	0	0	0	0	0	0	0	0
122	0	0	0	0	0	0	0	0	0			654	0	0	0	0	0	0	0	0	0
123	0.0748726	0.0759247	0.0652772	0.0741154	0.0687728	0.0706384	0.0694711	0.0608489	0.0677273			655	0.130949	0.140032	0.109604	0.19554	0.204284	0.186562	0.175205	0.150391	0.144039
124	0	0	0	0	0	0	0	0	0			656	0.101974	0.0819504	0.0850708	0.129549	0.131162	0.129605	0.100368	0.100089	0.0952261
125	0	0	0	0	0	0	0	0	0			657	0.0366119	0.0286871	0.0242007	0.0394151	0.0392901	0.0445053	0.0361646	0.0385125	0.0328855
126	0	0	0	0	0	0	0	0	0			658	0	0	0	0	0	0	0	0	0
127	0	0	0	0	8.16555e-05	0	0	0	0			659	0.0406763	0.0332816	0.0374907	0.0674278	0.0793033	0.0663419	0.0475624	0.0443363	0.0561025
128	0.0609625	0.0491731	0.0518741	0.0493481	0.046033	0.0444759	0.0482727	0.0317941	0.0613644			660	0	0	0	0	0	0	0	0	0
129	0.00931181	0.00130172	0	0.0135294	0.0200196	0.0133739	0.00565302	0	0.00812305			661	0	0	0	0	0	0	0	0	0
130	0.0473452	0.0436131	0.0365356	0.0894092	0.0571449	0.0523792	0.0482653	0.0418676	0.0499425			662	0	0	0	0	0	0	0	0	0
131	0.0807644	0.0834676	0.0722237	0.128813	0.09278	0.0811747	0.0877747	0.081839	0.0824287			663	0.0540325	0.0520688	0.0615072	0.0738086	0.0681708	0.0749242	0.055485	0.0586526	0.0770839
132	0	0	0	0	0	0	0	0	0			664	0.599443	0.643009	0.616813	0.68889	0.720495	0.673573	0.653946	0.666134	0.558368
133	0	0	0	0	0	0	0	0	0			665	0.883198	0.88206	0.894945	0.899055	0.860818	0.859806	0.879413	0.913768	0.901908
134	0	0	0	0	0	0	0	0	0			666	0.162869	0.158771	0.14405	0.176316	0.173998	0.153435	0.162485	0.150506	0.165224
135	0	0	0	0	0	0	0	0	0			667	0.0830233	0.0863022	0.0751259	0.0734201	0.0764049	0.0749309	0.0727241	0.0700164	0.074067
136	0.147837	0.140994	0.140598	0.14126	0.148054	0.139316	0.146591	0.14271	0.151952			668	0	0	0	0	0	0	0	0	0
137	0.872117	0.833742	0.830803	0.818824	0.756337	0.737369	0.852081	0.818371	0.829811			669	0.0145392	0.00761212	0.007145	0.0106768	0.012058	0.00854594	0.00772577	0.0115576	0.0098234
138	0.817906	0.789498	0.781509	0.649645	0.652247	0.626431	0.735773	0.73556	0.738491			670	0.0362416	0.0289558	0.0247943	0.0364665	0.0320851	0.0320244	0.0326429	0.0351322	0.0409405
139	0	0	0	0	0	0	0	0	0			671	0.0690165	0.0725914	0.0750757	0.0814056	0.0634034	0.0711332	0.0710759	0.0695231	0.0671114
140	0	0	0	0	0	0	0	0	0			672	0.402461	0.423443	0.408699	0.46145	0.456557	0.445662	0.459297	0.456746	0.489208
141	0	0	0	0	0	0	0	0	0			673	0.665227	0.707228	0.707391	0.765054	0.777871	0.78409	0.76458	0.738709	0.750708
142	0	0	0	0	0	0	0	0	0			674	0	0	0	0	0	0	0	0	0
143	0	0	0	0	0	0	0	0	0			675	0	0	0	0	0	0	0	0	0
144	0	0	0	0	0	0	0	0	0			676	0.0203175	0.0202806	0.0152351	0.0213748	0.0215286	0.0233877	0.0233026	0.0231611	0.0162349
145	0.03225	0.0300736	0.0316293	0.0254671	0.0266822	0.0243855	0.0285982	0.0268691	0.0266513			677	0.051101	0.0447692	0.0533532	0.0578316	0.0508807	0.0468621	0.0598431	0.0493532	0.0545616
146	0.151246	0.155098	0.152408	0.109747	0.105999	0.104088	0.128987	0.12877	0.121859			678	0.0478951	0.0614452	0.0503898	0.0591078	0.0443062	0.049734	0.0458441	0.0496264	0.0446673
147	0.0823991	0.0810748	0.0739159	0.0727826	0.0609386	0.054574	0.0754371	0.0669847	0.0667929			679	0.0655997	0.0792647	0.0708763	0.0784176	0.0722269	0.0638756	0.0673035	0.0713579	0.0648204
148	0	0	0	0	0	0	0	0	0			680	0.0927887	0.102502	0.0829782	0.097598	0.0962379	0.0829081	0.0923425	0.0901252	0.0926609
149	1.19509	1.19291	1.19295	0.736714	0.858027	0.834102	1.04219	1.06569	1.08735			681	0	0	0	0	0	0	0	0	0
150	0.234361	0.216516	0.213249	0.764291	0.658457	0.652694	0.495318	0.448849	0.490595			682	0.194838	0.225205	0.210635	0.223685	0.186031	0.185973	0.208986	0.178313	0.18648
151	0.203799	0.200937	0.192547	0.641383	0.592483	0.580985	0.442664	0.409145	0.418006			683	0.571954	0.5814	0.599107	0.627868	0.607983	0.596916	0.606022	0.582199	0.53993
152	0.104356	0.102132	0.0984024	0.52857	0.477468	0.492488	0.301989	0.284209	0.300318			684	1.47205	1.47863	1.60988	1.4927	1.60535	1.63832	1.52303	1.59621	1.64532
153	0	0	0	0	0	0	0	0	0			685	0	0	0	0	0	0	0	0	0
154	0.025965	0.0210562	0.0191205	0.0608552	0.0497544	0.0469655	0.0327231	0.0324491	0.0328589			686	0	0	0	0	0	0	0	0	0
155	0.0366231	0.0338498	0.0245941	0.0550405	0.039657	0.0484252	0.0391031	0.0349598	0.0395585			687	0.0909755	0.0772364	0.0737796	0.0912349	0.0829385	0.0921126	0.0694641	0.0650542	0.0941262
156	0	0	0	0	0	0	0	0	0			688	0.0897542	0.0847129	0.0853974	0.0960186	0.0787283	0.0861252	0.0875877	0.0915898	0.112696
157	0	0	0	0	0	0	0	0	0			689	0	0	0	0	0	0	0	0	0
158	0.0372484	0.036626	0.0323366	0.0853079	0.0629739	0.0616067	0.0522397	0.0432757	0.0498198			690	0	0	0	0	0	0	0	0	0
159	0.102912	0.0972794	0.101367	0.120995	0.0931222	0.0907192	0.103887	0.0951792	0.0944518			691	0	0	0	0	0	0	0	0	0
160	0	0	0	0	0	0	0	0	0			692	0.0714901	0.0819798	0.0724276	0.0781293	0.0697678	0.0732863	0.0757943	0.0736494	0.0579547
161	0	0	0	0	0	0	0	0	0			693	0.056362	0.0573195	0.0432814	0.0631111	0.0462455	0.0537029	0.0511308	0.0445022	0.044598
162	0.133188	0.128636	0.126739	0.126884	0.110619	0.102937	0.140571	0.132055	0.126935			694	0.0581999	0.0474022	0.0516413	0.0630004	0.0529196	0.0547206	0.039217	0.0488829	0.0550401
163	0	0	0	0	0	0	0	0	0			695	1.00721	0.92368	0.954314	1.03072	0.974419	0.935088	0.919911	0.953579	1.05781
164	0	0	0	0	0	0	0	0	0			696	0	0	0	0	0	0	0	0	0
165	0.0160868	0.0240332	0.0251473	0.0279841	0.0147428	0.0199206	0.031351	0.0265626	0.0249387			697	0	0	0	0	0	0	0	0	0
166	0	0	0	0	0	0	0	0	0			698	0.864628	0.869441	0.861045	0.838516	0.853048	0.8772	0.825969	0.877145	0.923136
167	0	0	0	0	0	0	0	0	0			699	0	0	0	0	0	0	0	0	0
168	0.00677578	0.016598	0.00729598	0.0104538	0.00702171	0.0131175	0.0142067	0.0161454	0.013377			700	0	0	0	0	0	0	0	0	0
169	0.000521903	0.00509566	0.00181844	0.00379486	0	0.00172573	0.00173259	0.00083382	0			701	0.439777	0.423328	0.424738	0.436213	0.415326	0.397764	0.403261	0.413607	0.399146
170	0.262789	0.281775	0.26966	0.285889	0.306001	0.301292	0.303637	0.309845	0.300384			702	0	0	0	0	0	0	0	0	0
171	0	0	0	0	0	0	0	0	0			703	0.556008	0.553751	0.516533	0.592288	0.506457	0.488287	0.539724	0.513095	0.5119
172	0	0	0	0	0	0	0	0	0			704	0	0	0	0	0	0	0	0	0
173	0	0	0	0	0	0	0	0	0			705	1.08101	1.07754	1.07245	1.20656	1.15319	1.12968	1.09163	1.09865	1.09533
174	0	0	0	0	0	0	0	0	0			706	0	0	0	0	0	0	0	0	0
175	0	0	0	0	0	0	0	0	0			707	0.669771	0.641958	0.629737	0.620377	0.623424	0.659886	0.657453	0.670824	0.6667
176	0	0	0	0	0	0	0	0	0			708	0	0	0	0	0	0	0	0	0
177	4.62251e-05	0.0211443	0.0123885	0.0245405	0	0.0136003	0.019679	0.0213651	0			709	0.726374	0.729815	0.757269	0.671954	0.700815	0.699517	0.711641	0.713813	0.702474
178	0	0	0	0	0	0	0	0	0			710	0.809556	0.852076	0.81603	0.861422	0.871674	0.836792	0.898301	0.842712	0.850199
179	0	0	0	0	0	0	0	0	0			711	0.64818	0.683894	0.627784	0.712412	0.626478	0.626456	0.649399	0.631833	0.587123
180	0	0	0	0	0	0	0	0	0			712	0	0	0	0	0	0	0	0	0
181	0	0	0	0	0	0	0	0	0			713	0	0	0	0	0	0	0	0	0
182	0	0	0	0	0	0	0	0	0			714	0	0	0	0	0	0	0	0	0
183	0.0199522	0.0505482	0.0423145	0.0478593	0	0.027095	0.0529231	0.0325375	0.0113424			715	0	0	0	0	0	0	0	0	0
184	0	0	0	0	0	0	0	0	0			716	0	0	0	0	0	0	0	0	0
185	0	0	0	0	0	0	0	0	0			717	0	0	0	0	0	0	0	0	0
186	0.647006	0.640744	0.632439	0.569055	0.578272	0.567195	0.631237	0.614679	0.590337			718	0.00390822	0.00844562	0.0107345	0.0198106	0.00718917	0.00762205	0.0164826	0.013904	0.000975385
187	0	0	0	0	0	0	0	0	0			719	0	0	0	0	0	0	0	0	0
188	0	0	0	0	0	0	0	0	0			720	0	0	0	0	0	0	0	0	0
189	0	0	0	0	0	0	0	0	0			721	0	0	0	0	0	0	0	0	0
190	0.260094	0.267339	0.251612	0.3473	0.24963	0.267829	0.322339	0.262217	0.263002			722	0	0	0	0	0	0	0	0	0
191	0.0857001	0.0829374	0.0655471	0.773637	0.666941	0.69326	0.502734	0.422783	0.473773			723	0.943398	0.935487	0.934784	0.927212	0.969779	0.902238	0.907319	0.875855	0.852689
192	0.0193145	0.0189793	0.0165541	0.0549904	0.0422775	0.0469791	0.029581	0.0269361	0.0274908			724	0	0	0	0	0	0	0	0	0
193	0	0	0	0	0	0	0	0	0			725	0	0	0	0	0	0	0	0	0
194	0	0	0	0	0	0	0	0	0			726	0	0	0	0	0	0	0	0	0
195	0	0	0	0	0	0	0	0	0			727	0	0	0	0	0	0	0	0	0
196	0	0	0	0	0	0	0	0	0			728	0	0	0	0	0	0	0	0	0
197	0.0198298	0.0266061	0.0355013	0.032811	0	0.0247054	0.0327573	0.029731	0.00788863			729	0	0	0	0	0	0	0	0	0
198	0	0	0	0	0	0	0	0	0			730	0	0	0	0	0	0	0	0	0
199	0	0	0	0	0	0	0	0	0			731	0	0	0	0	0	0	0	0	0
200	0	0	0	0	0	0	0	0	0			732	0.0247896	0.0306436	0.0180577	0.0368808	0.0236066	0.0299768	0.0208819	0.0292912	0.0241647
201	0.397314	0.394705	0.39809	0.439271	0.414953	0.414049	0.446346	0.418364	0.408507			733	0	0	0	0	0	0	0	0	0
202	0	0	0	0	0	0	0	0	0			734	0	0	0	0	0	0	0	0	0
203	0.723826	0.707218	0.688587	0.972985	0.892519	0.872917	0.873282	0.82376	0.802812			735	0	0	0	0	0	0	0	0	0
204	0	0	0	0	0	0	0	0	0			736	0	0	0	0	0	0	0	0	0
205	0	0	0	0	0	0	0	0	0			737	0	0	0	0	0	0	0	0	0
206	0	0	0	0	0	0	0	0	0			738	0	0	0	0	0	0	0	0	0
207	1.33211	1.33618	1.35193	1.50127	1.48089	1.48577	1.50895	1.45863	1.48265			739	0	0	0	0	0	0	0	0	0
208	0.654844	0.648469	0.683612	0.698426	0.662584	0.672754	0.719977	0.690703	0.692206			740	0.431849	0.479306	0.442875	0.451804	0.456489	0.456528	0.445406	0.461919	0.465807
209	0	0	0	0	0	0	0	0	0			741	0.181177	0.185141	0.163756	0.199841	0.216706	0.177468	0.198509	0.194519	0.14673
210	0	0	0	0	0	0	0	0	0			742	0	0	0	0	0	0	0	0	0
211	0	0	0	0	0	0	0	0	0			743	0	0	0	0	0	0	0	0	0
212	0	0	0	0	0	0	0	0	0			744	0.0423518	0.0438435	0.032841	0.0445524	0.0305047	0.0393196	0.0323754	0.0235632	0.0275055
213	0.0154186	0.0165461	0.0145145	0.0221875	0.00609614	0.0115772	0.0159431	0.00851761	0.00839636			745	0	0	0	0	0	0	0	0	0
214	0.00928658	0.0104998	0.00155967	0.00511921	0.00293567	0.0129039	0.0013594	0.00535655	0.00262676			746	0.0150565	0.0171823	0.016674	0.0156393	0.00318086	0.0131841	0.0142672	0.0117473	0
215	0	0	0	0	0	0	0	0	0			747	0	0	0	0	0	0	0	0	0
216	0	0	0	0	0	0	0	0	0			748	0	0	0	0	0	0	0	0	0
217	0	0	0	0	0	0	0	0	0			749	0	0	0	0	0	0	0	0	0
218	0	0	0	0	0	0	0	0	0			750	0	0	0	0	0	0	0	0	0
219	0	0	0	0	0	0	0	0	0			751	0	0	0	0	0	0	0	0	0
220	0	0	0	0	0	0	0	0	0			752	0	0	0	0	0	0	0	0	0
221	0	0	0	0	0	0	0	0	0			753	0	0	0	0	0	0	0	0	0
222	0	0	0	0	0	0	0	0	0			754	0.0239427	0.0395147	0.022779	0.0372563	0.0146207	0.040656	0.0302371	0.0381111	0.012934
223	0	0	0	0	0	0	0	0	0			755	0	0	0	0	0	0	0	0	0
224	0.853567	0.852094	0.820121	0.404944	0.478206	0.467998	0.682314	0.685303	0.682511			756	0	0	0	0	0	0	0	0	0
225	0	0	0	0	0	0	0	0	0			757	0	0	0	0	0	0	0	0	0
226	0	0	0	0	0	0	0	0	0			758	0.752724	0.801258	0.737619	0.738606	0.76945	0.765757	0.753477	0.796419	0.714043
227	0.21098	0.230251	0.218061	0.394237	0.346823	0.357693	0.353953	0.312443	0.328743			759	0.806496	0.856123	0.85336	0.807937	0.838399	0.828117	0.865954	0.891866	0.845284
228	0	0	0	0	0	0	0	0	0			760	1.01238	1.08588	1.04671	1.05531	0.994158	0.969192	1.06785	1.04847	0.961289
229	0	0	0	0	0	0	0	0	0			761	0.218666	0.247101	0.238977	0.211654	0.224922	0.239452	0.253652	0.233766	0.200296
230	0	0	0	0	0	0	0	0	0			762	0	0	0	0	0	0	0	0	0
231	0.282381	0.27321	0.25628	0.772058	0.613997	0.604449	0.42315	0.371963	0.377674			763	0.0653433	0.0661177	0.0820486	0.0729373	0.0657344	0.0651289	0.0836382	0.0748767	0.0686863
232	1.23033	1.24091	1.25626	1.40134	1.46759	1.47505	1.35977	1.36618	1.37942			764	0.0337665	0.0322012	0.0307992	0.0403182	0.0289538	0.0344681	0.0369851	0.0324677	0.0294747
233	0	0	0	0	0	0	0	0	0			765	0	0	0	0	0	0	0	0	0
234	0	0	0	0	0	0	0	0	0			766	0.0219199	0.0244797	0.0220235	0.0252012	0.0166282	0.0219605	0.0295494	0.0222496	0.02476
235	0	0	0	0	0	0	0	0	0			767	0.0482703	0.0516986	0.04282	0.0492753	0.0404522	0.0427578	0.0495796	0.0401352	0.0452647
236	0.0775115	0.0739841	0.0766754	0.0934649	0.0724608	0.0801549	0.0886088	0.0775149	0.0741262			768	0.0773692	0.06934	0.0665318	0.0800102	0.0650104	0.0780909	0.0758037	0.0723592	0.0486098
237	0	0	0	0	0	0	0	0	0			769	0	0	0	0	0	0	0	0	0
238	0	0	0	0	0	0	0	0	0			770	0.120594	0.13775	0.099465	0.113149	0.130038	0.132227	0.10953	0.119495	0.111592
239	0.0205288	0.0131393	0	0.0119491	0.0144244	0.0054165	0.00678565	0	0.0111718			771	0.68313	0.731453	0.681411	0.659298	0.75699	0.745774	0.704652	0.722224	0.765778
240	0.0165351	0.00560886	0	0.00160368	0	0.00585447	0	0	0.00124937			772	0.666672	0.690687	0.618582	0.648231	0.669569	0.647981	0.63971	0.616895	0.599292
241	0	0	0	0	0	0	0	0	0			773	0.385112	0.422153	0.393558	0.355665	0.403175	0.383257	0.39776	0.391376	0.376176
242	0	0	0	0	0	0	0	0	0			774	0.957868	0.98386	0.972201	0.933255	0.983489	1.03782	0.958439	0.982527	0.943597
243	0	0	0	0	0	0	0	0	0			775	0	0	0	0	0	0	0	0	0
244	0	0	0	0	0	0	0	0	0			776	0.697564	0.744952	0.726385	0.716438	0.757336	0.734831	0.715915	0.715831	0.773113
245	0	0	0	0	0	0	0	0	0			777	1.35553	1.33869	1.40547	1.3318	1.42139	1.55012	1.31064	1.4245	1.56856
246	0	0	0	0	0	0	0	0	0			778	0.0285502	0.036905	0.0468984	0.0330509	0.028179	0.033729	0.0384335	0.0453494	0.0295333
247	0.457758	0.432162	0.423002	0.549936	0.47084	0.46228	0.492388	0.456005	0.463992			779	0.295692	0.312553	0.297555	0.326156	0.310991	0.290722	0.308911	0.314008	0.321412
248	0	0	0	0	0	0	0	0	0			780	0.0102592	0.0101187	0.0171652	0.0219263	0	0.00331574	0.0263818	0.012013	0
249	0	0	0	0	0	0	0	0	0			781	0.0424511	0.0563744	0.0553047	0.0561653	0.0429956	0.050189	0.0725044	0.0592953	0.0169617
250	0	0	0	0	0	0	0	0	0			782	0.0404479	0.0504726	0.0434377	0.0489982	0.0356998	0.0406689	0.0441976	0.0376888	0.0288671
251	0.111837	0.110312	0.104969	0.122298	0.0919736	0.0944424	0.116528	0.102915	0.106183			783	0	0	0	0	0	0	0	0	0
252	0.0519679	0.0559905	0.0544084	0.0646319	0.0334918	0.0405622	0.059316	0.0465614	0.044416			784	0	0	0	0	0	0	0	0	0
253	0	0	0	0	0	0	0	0	0			785	0	0	0	0	0	0	0	0	0
254	0.00755949	0.000320131	0	0.00487756	0	0.0073469	0.000593348	0	0.00143117			786	0.65647	0.719929	0.730163	0.732761	0.730268	0.670214	0.703497	0.742517	0.711532
255	0	0	0	0	0	0	0	0	0			787	0.308649	0.31733	0.322629	0.324421	0.318804	0.285675	0.331086	0.320927	0.295174
256	0.520746	0.50566	0.545374	0.44237	0.472413	0.463524	0.489874	0.467395	0.491369			788	0.305563	0.301281	0.324227	0.3062	0.309842	0.291496	0.316827	0.301781	0.290074
257	0.18775	0.176361	0.187248	0.449278	0.377426	0.340217	0.316545	0.275192	0.306599			789	0.258346	0.271743	0.265125	0.262152	0.260228	0.258522	0.266034	0.252705	0.216013
258	0.109752	0.104637	0.101524	0.431362	0.395533	0.368766	0.161762	0.14768	0.144566			790	0	0	0	0	0	0	0	0	0
259	0.917486	0.946107	0.991451	0.858703	0.946146	0.94438	0.827054	0.870991	0.828871			791	0.00050004	0.00022808	0.00246891	0.00130386	0	0.00131599	0.00188734	0.000184257	0
260	0.0588063	0.0722212	0.0672427	0.318348	0.283329	0.307091	0.0917158	0.0720949	0.0692574			792	0	0	0	0	0	0	0.00363239	0.00178315	0
261	0.137101	0.125815	0.119754	0.381148	0.329982	0.327958	0.363325	0.318009	0.345116			793	0.0456048	0.0631671	0.0414593	0.0547301	0.0399296	0.0415787	0.0552304	0.0544905	0.0297041
262	0	0	0	0	0	0	0	0	0			794	0.0153251	0.0295307	0.0283849	0.0334491	0.0150029	0.0246866	0.0321567	0.0228474	0.0150969
263	0.142443	0.13021	0.127864	0.42056	0.339069	0.341026	0.285957	0.256964	0.275176			795	0.0564028	0.0815695	0.0632631	0.0700557	0.0564686	0.0692423	0.0776122	0.0652267	0.053549
264	0	0	0	0	0	0	0	0	0			796	0.0174708	0.0226812	0.0138158	0.0225312	0.0136349	0.0152026	0.0181155	0.0178413	0.00847214
265	0	0	0	0	0	0	0	0	0			797	0	0	0	0	0	0	0	0	0
266	0	0	0	0	0	0	0	0	0			798	0.0191004	0.0112841	0.00117506	0.00938356	0.00970237	0.004729	0.0101005	0	0.00620541
267	0.0870836	0.0743239	0.0701816	0.220409	0.181189	0.176444	0.195175	0.160489	0.194898			799	0	0	0	0	0	0	0	0	0
268	0	0	0	0	0	0	0	0	0			800	0.0286457	0.0389146	0.0385412	0.0367034	0.0263176	0.0341273	0.0364107	0.0333177	0.0191356
269	0	0	0	0	0	0	0	0	0			801	0	0	0	0	0	0	0	0	0
270	0.0870284	0.0898024	0.0869487	0.157011	0.136124	0.129432	0.228252	0.203411	0.207682			802	0	0	0	0	0	0	0	0	0
271	0.101175	0.0843023	0.0675007	0.177337	0.193228	0.171304	0.277866	0.280096	0.326579			803	0.730956	0.761136	0.71366	0.765796	0.797769	0.758831	0.753049	0.738792	0.691897
272	0	0	0	0	0	0	0	0	0			804	0.702881	0.810056	0.69316	0.711272	0.780621	0.7317	0.768841	0.721756	0.696142
273	0.150709	0.147943	0.14567	0.198119	0.186456	0.187547	0.245748	0.206067	0.227172			805	0.07606	0.0847721	0.0720895	0.0799012	0.082254	0.0948239	0.0949918	0.0834848	0.0642364
274	0	0	0	0	0	0	0	0	0			806	0	0	0	0	0	0	0	0	0
275	0	0	0	0	0	0	0	0	0			807	0	0	0	0	0	0	0	0	0
276	0	0	0	0	0	0	0	0	0			808	0.241472	0.2658	0.268011	0.254764	0.242172	0.235722	0.275246	0.264209	0.251033
277	0.0117621	0.0206142	0	0.0166816	0.00993173	0.0341904	0	0.022545	0.203518			809	0.516969	0.516747	0.536088	0.556576	0.541627	0.497215	0.552137	0.527907	0.454692
278	0	0	0	0	0	0	0	0	0			810	0.0797453	0.101316	0.0258366	0.0502648	0.0746355	0.105259	0.0175562	0.0619671	0.117317
279	0.0140432	0.0119398	0.00473009	0.00845508	0.00945632	0.00817062	0.0118575	0.0021126	0.0157232			811	0	0	0	0	0	0	0	0	0
280	0	0	0	0	0	0	0	0	0			812	0	0	0	0	0	0	0	0	0
281	0	0	0	0	0	0	0	0	0			813	0.132077	0.129341	0.130612	0.146405	0.124099	0.143823	0.136981	0.133422	0.110898
282	0	0	0	0	0	0	0	0	0			814	0.239026	0.302865	0.322815	0.241651	0.326469	0.34597	0.28314	0.304753	0.236314
283	0.0259085	0.0172016	0.000873928	0.0155619	0.0232732	0.0125908	0	0	0.0345225			815	0	0	0	0	0	0	0	0	0
284	0.00345256	0.00253843	0	0.0073588	0	0	0.00153479	0	0.00941426			816	0	0	0	0	0	0	0	0	0
285	0	0	0	0	0	0	0	0	0			817	0	0	0	0	0	0	0	0	0
286	0	0	0	0	0	0	0	0	0			818	0	0	0	0	0	0	0	0	0
287	0	0	0	0	0	0	0	0	0			819	0	0	0	0	0	0	0	0	0
288	0	0	0	0	0	0	0	0	0			820	0	0	0	0	0	0	0	0	0
289	0	0	0	0	0	0	0	0	0			821	0	0	0	0	0	0	0	0	0
290	0	0	0	0	0	0	0	0	0			822	0	0	0	0	0	0	0	0	0
291	0	0	0	0	0	0	0	0	0			823	0	0	0	0	0	0	0	0	0
292	0	0	0	0	0	0	0	0	0			824	0	0	0	0	0	0	0	0	0
293	0	0	0	0	0	0	0	0	0			825	0	0	0	0	0	0	0	0	0
294	0	0	0	0	0	0	0	0	0			826	0	0	0	0	0	0	0	0	0
295	0	0	0	0	0	0	0	0	0			827	0	0	0	0	0	0	0	0	0
296	0	0	0	0	0	0	0	0	0			828	0	0	0	0	0	0	0	0	0
297	0	0	0	0	0	0	0	0	0			829	0	0	0	0	0	0	0	0	0
298	0	0	0	0	0	0	0	0	0			830	0	0	0	0	0	0	0	0	0
299	0	0	0	0	0	0	0	0	0			831	0	0	0	0	0	0	0	0	0
300	0	0	0	0	0	0	0	0	0			832	0	0	0	0	0	0	0	0	0
301	0	0	0	0	0	0	0	0	0			833	0	0	0	0	0	0	0	0	0
302	0	0	0	0	0	0	0	0	0			834	0	0	0	0	0	0	0	0	0
303	0	0	0	0	0	0	0	0	0			835	0	0	0	0	0	0	0	0	0
304	0	0	0	0	0	0	0	0	0			836	0	0	0	0	0	0	0	0	0
305	0	0	0	0	0	0	0	0	0			837	0	0	0	0	0	0	0	0	0
306	0	0	0	0	0	0	0	0	0			838	0	0	0	0	0	0	0	0	0
307	0	0	0	0	0	0	0	0	0			839	0	0	0	0	0	0	0	0	0
308	0	0	0	0	0	0	0	0	0			840	0	0	0	0	0	0	0	0	0
309	0	0	0	0	0	0	0	0	0			841	0	0	0	0	0	0	0	0	0
												842	0	0	0	0	0	0	0	0	0
												843	0	0	0	0	0	0	0	0	0
												844	0	0	0	0	0	0	0	0	0
												845	0	0	0	0	0	0	0	0	0
												846	0	0	0	0	0	0	0	0	0
												847	0	0	0	0	0	0	0	0	0
												848	0	0	0	0	0	0	0	0	0

## Sheet: Fig. 9b-c
Total TLC1 Spots at 24C				Total TLC1 Spots at 30C				Subcellular localization of TLC1 spots at 24C															Subcellular localization of TLC1 spots at 30C
								WT					pop1					pop6					WT					pop1					pop6
WT	pop1	pop6		WT	pop1	pop6		total	nc	NO	cyto		Total	NP	NO	CYT		Total	NP	NO	CYT		Total	NP	NO	CYT		Total	NP	NO	CYT		Total	NP	NO	CYT
2	14	60		17	26	42		10	8	2	0		14	12	0	2		60	0	0	60		17	8	1	8		26	8	15	3		42	6	14	22
19	28	59		2	18	40		6	3	2	1		28	20	3	5		59	31	21	7		2	1	1	0		18	7	10	1		40	4	12	24
2	15	35		3	18	80		13	2	3	8		15	0	0	15		35	0	0	35		3	1	2	0		18	0	9	9		80	0	0	80
9	54	33		14	70	28		20	9	5	6		54	35	4	15		33	16	6	11		14	7	1	6		70	11	4	55		28	7	12	9
4	37	32		6	32	93		14	5	5	4		37	0	1	36		32	19	12	1		6	3	2	1		32	0	0	32		93	14	5	74
9	31	29		3	22	129		13	7	6	0		31	1	3	27		29	0	0	29		3	0	3	0		22	6	7	9		129	17	5	107
5	5	25		13	10	42		9	6	3	0		5	3	0	2		25	8	17	0		13	9	4	0		10	8	0	2		42	5	5	32
2	36	23		1	10	31		11	7	4	0		36	34	1	1		23	0	10	13		1	0	1	0		10	6	3	1		31	7	4	20
2	36	23		2	24	72		16	12	2	2		36	18	8	10		23	14	2	7		2	1	1	0		24	0	5	19		72	9	2	61
2	19	22		7	28	77		3	1	2	0		19	16	2	1		22	0	0	22		7	1	4	2		28	0	0	28		77	14	17	46
2	14	22		5	21	105		5	1	4	0		14	8	3	3		22	16	5	1		5	3	2	0		21	8	9	4		105	20	17	68
8	52	21		10	23	88		5	3	2	0		52	0	6	46		21	12	7	2		10	4	1	5		23	14	2	7		88	14	15	59
1	26	21		1	9	32		6	4	2	0		26	0	3	23		21	18	2	1		1	0	0	1		9	3	5	1		32	12	9	11
8	14	19		14	46	28		12	0	7	5		14	8	5	1		19	14	5	0		14	0	7	7		46	11	10	25		28	11	5	12
11	12	19		5	26	50		5	0	0	5		12	6	2	4		19	10	9	0		5	2	2	1		26	0	4	22		50	9	13	28
4	13	16		12	10	110		13	9	4	0		13	0	3	10		16	8	4	4		12	2	10	0		10	5	4	1		110	11	6	93
8	31	16		4	22	87		4	3	1	0		31	0	2	29		16	0	0	16		4	2	2	0		22	0	9	13		87	37	14	36
9	21	15		20	85	101		7	6	1	0		21	16	1	4		15	0	0	15		20	5	15	0		85	11	28	46		101	10	20	71
3	17	14		5	41	79		3	0	0	3		17	14	0	3		14	13	0	1		5	2	3	0		41	19	5	17		79	8	12	59
4	13	14		10	74	89		11	3	8	0		13	8	4	1		14	0	0	14		10	4	6	0		74	0	14	60		89	12	6	71
2	11	14		8	20	47		13	5	4	4		11	7	2	2		14	8	5	1		8	1	7	0		20	4	8	8		47	3	8	36
2	12	14		11	58	63		11	0	0	11		12	8	4	0		14	10	3	1		11	4	7	0		58	0	0	58		63	7	6	50
10	27	14		36	13	31		8	0	0	8		27	2	4	21		14	2	2	10		36	4	2	30		13	0	3	10		31	0	2	29
4	21	14		21	24	113		9	5	4	0		21	16	4	1		14	6	8	0		21	8	4	9		24	12	9	3		113	0	0	113
15	11	14		15	16	140		8	4	4	0		11	7	4	0		14	9	4	1		15	3	5	7		16	9	1	6		140	13	6	121
9	42	12		5	42	130		3	1	2	0		42	17	1	24		12	0	5	7		5	0	0	5		42	11	17	14		130	21	11	98
4	55	12		32	10	83		1	0	1	0		55	0	1	54		12	9	3	0		32	8	5	19		10	3	5	2		83	21	11	51
8	46	11		8	18	21		3	0	1	2		46	19	2	25		11	7	4	0		8	5	3	0		18	6	3	9		21	4	7	10
13	31	10		5	2	41		3	2	1	0		31	1	7	23		10	7	2	1		5	2	3	0		2	1	0	1		41	32	2	7
11	26	10		17	7	58		2	2	0	0		26	23	1	2		10	0	0	10		17	0	0	17		7	0	3	4		58	11	3	44
5	19	10		4	40	117		0	0	0	0		19	2	2	15		10	6	4	0		4	2	1	1		40	16	18	6		117	13	11	93
15	19	10		33	23	68		3	3	0	0		19	2	7	10		10	0	0	10		33	7	1	25		23	0	0	23		68	11	5	52
2	19	9		29	10	86		16	12	4	0		19	0	0	19		9	5	4	0		29	7	1	21		10	0	6	4		86	11	8	67
3	13	8		9	22	133		4	4	0	0		13	9	1	3		8	0	0	8		9	5	1	3		22	10	6	6		133	0	11	122
2	13	8		16	33	129		8	6	1	1		13	8	2	3		8	0	0	8		16	5	1	10		33	0	5	28		129	0	0	129
9	15	8		6	20	44		13	6	4	3		15	15	0	0		8	2	6	0		6	1	5	0		20	0	8	12		44	6	11	27
7	14	8		4	33	32		4	3	1	0		14	12	2	0		8	4	4	0		4	2	2	0		33	18	1	14		32	5	7	20
7	5	7		6	28	6		7	6	1	0		5	3	2	0		7	1	6	0		6	1	1	4		28	11	8	9		6	0	0	6
3	50	7		7	29	65		4	3	1	0		50	0	1	49		7	1	6	0		7	3	1	3		29	7	12	10		65	11	9	45
8	37	7		69	19	37		1	0	1	0		37	14	5	18		7	3	4	0		69	0	0	69		19	7	9	3		37	1	5	31
3	16	7		13	9	66		6	4	2	0		16	10	3	3		7	2	5	0		13	6	7	0		9	6	1	2		66	8	11	47
5	16	7		14	8	28		2	1	1	0		16	9	2	5		7	4	3	0		14	1	0	13		8	0	5	3		28	9	5	14
12	31	7		11	58	19		8	6	0	2		31	16	0	15		7	0	0	7		11	3	3	5		58	0	24	34		19	12	2	5
11	27	7		22	24	29		10	10	0	0		27	6	3	18		7	4	3	0		22	13	9	0		24	0	0	24		29	0	5	24
7	21	6		47	43	32		8	7	1	0		21	0	1	20		6	2	4	0		47	0	0	47		43	18	10	15		32	6	12	14
9	21	5		1	13	68		8	5	1	2		21	13	5	3		5	3	2	0		1	0	0	1		13	4	2	7		68	14	6	48
11	20	5		9	28	73		9	6	3	0		20	0	3	17		5	0	0	5		9	4	5	0		28	14	8	6		73	16	1	56
1	12	5		20	49	89		3	0	0	3		12	0	2	10		5	4	0	1		20	9	11	0		49	23	3	23		89	7	12	70
16	41	5		5	27	72		5	4	0	1		41	30	2	9		5	1	4	0		5	3	2	0		27	9	14	4		72	10	10	52
2	29	5		6	12	63		6	3	3	0		29	0	0	29		5	2	3	0		6	3	3	0		12	2	6	4		63	17	6	40
25	9	4		4	41	112		3	2	0	1		9	7	2	0		4	3	1	0		4	3	0	1		41	21	13	7		112	14	17	81
9	55	3		11	63	93		3	2	1	0		55	26	11	18		3	1	0	2		11	5	6	0		63	29	8	26		93	7	3	83
6	50	3		9	20	126		2	1	1	0		50	0	0	50		3	0	0	3		9	2	2	5		20	16	4	0		126	44	5	77
5	23	30		19	7	143		6	5	1	0		23	18	3	2		30	4	0	26		19	12	1	6		7	0	2	5		143	43	23	77
19	13	31		47	15	91		9	7	2	0		13	9	2	2		31	9	1	21		47	3	1	43		15	0	5	10		91	0	1	90
11	7	10		17	5	141		5	1	4	0		7	6	1	0		10	6	4	0		17	3	3	11		5	3	2	0		141	0	6	135
8	36	10		12	8	42		11	4	0	7		36	32	1	3		10	6	3	1		12	7	5	0		8	1	6	1		42	10	6	26
16	36	10		4	43	21		7	6	0	1		36	0	0	36		10	4	6	0		4	2	2	0		43	13	18	12		21	6	3	12
13	24	10		4	25	20		0	0	0	0		24	21	3	0		10	4	6	0		4	0	0	4		25	0	11	14		20	8	4	8
4	14	32		6	20	91		12	4	8	0		14	10	3	1		32	4	6	22		6	4	2	0		20	1	8	11		91	0	0	91
12	12	23		7	14	30		9	6	3	0		12	0	1	11		23	0	5	18		7	4	2	1		14	7	5	2		30	10	12	8
10	11	6		9	6	149		13	4	9	0		11	10	1	0		6	4	0	2		9	4	3	2		6	0	1	5		149	30	8	111
22	71	2		11	48	68		10	6	4	0		71	0	0	71		2	0	0	2		11	5	3	3		48	12	15	21		68	2	12	54
7	19	30		34	20	131		4	1	3	0		19	15	1	3		30	0	0	30		34	11	0	23		20	8	7	5		131	14	13	104
2	18	39		3	14	29		0	0	0	0		18	14	1	3		39	2	9	28		3	0	3	0		14	3	9	2		29	9	1	19
8	18	13		5	20	103		7	4	3	0		18	10	6	2		13	0	0	13		5	0	0	5		20	0	0	20		103	6	12	85
12	18	22		4	54	121		8	5	3	0		18	0	0	18		22	18	4	0		4	2	1	1		54	23	3	28		121	26	15	80
21	12	8		24	22	123		7	0	0	7		12	1	3	8		8	0	0	8		24	1	4	19		22	0	7	15		123	18	16	89
11	26	1		15	19	36		2	0	0	2		26	19	4	3		1	0	1	0		15	4	1	10		19	0	11	8		36	4	4	28
4	24	4		22	26	22		4	3	0	1		24	16	1	7		4	1	3	0		22	13	3	6		26	0	2	24		22	0	5	17
6	23	17		4	18	17		6	3	2	1		23	16	2	5		17	10	7	0		4	2	2	0		18	8	9	1		17	6	5	6
4	20	10		33	35	46		5	0	0	5		20	17	0	3		10	5	4	1		33	10	1	22		35	12	13	10		46	10	7	29
15	18	13		45	30	108		1	1	0	0		18	13	2	3		13	3	1	9		45	16	4	25		30	0	15	15		108	0	0	108
11	14	5		10	31	104		3	0	3	0		14	7	5	2		5	4	1	0		10	1	4	5		31	10	6	15		104	18	16	70
3	14	28		5	26	26		9	4	4	1		14	12	1	1		28	12	11	5		5	2	2	1		26	0	0	26		26	1	2	23
10	7	18		11	36	22		4	2	1	1		7	0	0	7		18	10	4	4		11	6	5	0		36	20	15	1		22	0	4	18
10	6	8		7	21	5		13	8	5	0		6	4	1	1		8	0	0	8		7	0	0	7		21	8	4	9		5	3	2	0
15	5	5		6	46	17		10	3	7	0		5	5	0	0		5	1	3	1		6	4	2	0		46	0	15	31		17	6	6	5
2	44	27		6	7	39		10	3	6	1		44	4	2	38		27	0	6	21		6	2	3	1		7	3	0	4		39	8	10	21
7	31	3		3	52	35		4	2	2	0		31	14	2	15		3	0	0	3		3	2	1	0		52	1	33	18		35	14	4	17
4	25	10		13	26	150		15	10	5	0		25	24	1	0		10	5	5	0		13	5	8	0		26	10	11	5		150	14	4	132
6	20	17		2	60	108		17	11	1	5		20	12	1	7		17	13	2	2		2	1	0	1		60	3	15	42		108	8	12	88
12	19	9		10	48	126		4	2	2	0		19	0	3	16		9	5	4	0		10	3	7	0		48	2	4	42		126	25	11	90
7	9	11		7	12	39		8	7	1	0		9	0	0	9		11	0	0	11		7	2	5	0		12	6	4	2		39	8	0	31
7	7	17		17	17	81		15	5	10	0		7	0	0	7		17	15	2	0		17	10	7	0		17	9	2	6		81	19	9	53
7	37	13		9	14	13		3	0	0	3		37	23	1	13		13	10	3	0		9	0	0	9		14	0	9	5		13	3	5	5
12	33	16		5	3	90		10	5	5	0		33	28	5	0		16	12	3	1		5	2	3	0		3	0	2	1		90	14	11	65
9	15	22		11	30	52		11	6	5	0		15	4	2	9		22	4	8	10		11	3	8	0		30	14	9	7		52	3	4	45
11	14	25		8	29	53		26	5	6	15		14	8	2	4		25	1	10	14		8	4	4	0		29	0	6	23		53	8	6	39
10	13	30		20	71	20		7	6	0	1		13	6	3	4		30	8	10	12		20	9	6	5		71	18	7	46		20	4	3	13
8	12	3		7	81	72		11	8	3	0		12	0	1	11		3	1	2	0		7	5	2	0		81	19	11	51		72	15	6	51
14	11	6		8	62	49		10	0	0	10		11	2	3	6		6	0	2	4		8	3	5	0		62	10	12	40		49	8	7	34
4	2	18		1	23	27		40	13	6	21		2	0	2	0		18	11	5	2		1	0	0	1		23	3	5	15		27	0	0	27
6	24	7		0	37	115		8	6	1	1		24	10	1	13		7	1	2	4		0	0	0	0		37	4	10	23		115	20	6	89
18	12	13		10	35	49		6	2	3	1		12	0	0	12		13	0	0	13		10	0	0	10		35	7	10	18		49	9	8	32
6	37	14		20	56	40		8	5	3	0		37	35	1	1		14	12	2	0		20	10	4	6		56	10	8	38		40	15	11	14
8	34	15		9	59	99		5	2	1	2		34	29	1	4		15	0	0	15		9	5	1	3		59	20	4	35		99	18	10	71
17	28	25		9	25	13		6	5	0	1		28	0	1	27		25	0	0	25		9	2	4	3		25	1	15	9		13	4	3	6
8	9	41		3	42	80		1	1	0	0		9	7	2	0		41	2	6	33		3	0	0	3		42	9	13	20		80	1	0	79
13	13	11		5	83	24		10	7	3	0		13	0	2	11		11	10	1	0		5	3	2	0		83	16	14	53		24	0	1	23
9	13	22		8	11	123		12	6	6	0		13	0	1	12		22	4	4	14		8	3	5	0		11	3	3	5		123	0	0	123
20	38	27		6	41	55		4	0	4	0		38	17	9	12		27	8	11	8		6	3	1	2		41	1	15	25		55	4	9	42
2	24	10		5	15	25		6	0	0	6		24	4	5	15		10	7	3	0		5	4	1	0		15	8	6	1		25	8	3	14
7	16	4		6	5	26		7	2	5	0		16	8	5	3		4	4	0	0		6	0	0	6		5	1	4	0		26	0	2	24
11	14	6		10	37	57		2	0	2	0		14	10	4	0		6	1	2	3		10	5	5	0		37	6	15	16		57	11	9	37
7	16	14		10	30	11		9	4	4	1		16	3	3	10		14	9	5	0		10	9	1	0		30	0	6	24		11	3	6	2
5	28	17		31	29	22		14	0	1	13		28	1	5	22		17	7	10	0		31	10	6	15		29	0	15	14		22	4	8	10
6	17	17		12	11	13		3	1	1	1		17	0	1	16		17	0	0	17		12	5	5	2		11	2	7	2		13	0	3	10
13	5	39		9	20	16		6	3	3	0		5	3	2	0		39	17	8	14		9	6	3	0		20	0	10	10		16	10	3	3
3	63	11		12	18	30		8	0	0	8		63	21	0	42		11	0	1	10		12	0	1	11		18	6	9	3		30	5	0	25
6	25	0		2	18	109		3	0	3	0		25	0	0	25		0	0	0	0		2	1	1	0		18	0	3	15		109	0	18	91
10	23	8		20	12	27		4	1	3	0		23	16	6	1		8	4	4	0		20	3	0	17		12	9	2	1		27	11	4	12
5	34	10		13	6	40		10	6	4	0		34	33	0	1		10	8	2	0		13	4	3	6		6	1	4	1		40	6	14	20
3	16	16		5	11	13		22	0	0	22		16	13	1	2		16	0	0	16		5	4	0	1		11	0	0	11		13	4	1	8
0	28	16		3	8	34		32	17	9	6		28	17	2	9		16	13	2	1		3	0	0	3		8	0	3	5		34	8	8	18
12	24	13		16	19	76		11	7	3	1		24	0	2	22		13	8	5	0		16	6	3	7		19	0	13	6		76	10	7	59
13	19	24		2	28	40		10	5	1	4		19	14	0	5		24	0	0	24		2	1	1	0		28	1	8	19		40	0	1	39
2	33	6		10	43	38		12	6	6	0		33	1	1	31		6	2	4	0		10	5	5	0		43	15	3	25		38	11	2	25
7	27	18		26	26	96		14	7	4	3		27	20	4	3		18	8	10	0		26	0	0	26		26	0	0	26		96	0	14	82
10	71	25		5	28	26		9	3	6	0		71	0	2	69		25	9	10	6		5	3	1	1		28	8	3	17		26	5	11	10
9	47	17		7	24	87		13	9	4	0		47	10	1	36		17	0	0	17		7	6	0	1		24	6	8	10		87	19	17	51
9	20	14		4	8	56		8	4	4	0		20	14	3	3		14	1	5	8		4	2	1	1		8	2	2	4		56	6	15	35
6	17	9		2	32	18		9	6	3	0		17	0	3	14		9	6	2	1		2	0	0	2		32	0	0	32		18	2	9	7
5	22	21		12	15	10		22	17	5	0		22	15	4	3		21	13	2	6		12	4	7	1		15	8	1	6		10	1	4	5
40	33	0		3	12	49		7	0	0	7		33	5	1	27		0	0	0	0		3	0	3	0		12	5	2	5		49	16	12	21
6	6	17		6	7	8		13	0	0	13		6	6	0	0		17	1	8	8		6	2	4	0		7	5	0	2		8	5	1	2
1	16	14		21	24	10		6	3	2	1		16	1	1	14		14	14	0	0		21	0	0	21		24	0	0	24		10	6	2	2
24	30	7		7	30	139		15	13	2	0		30	18	4	8		7	0	2	5		7	0	0	7		30	17	3	10		139	20	8	111
6	37	18		3	47	133		8	6	2	0		37	3	1	33		18	10	4	4		3	0	0	3		47	0	0	47		133	13	16	104
4	54	5		1	21	69		7	4	3	0		54	9	1	44		5	3	2	0		1	1	0	0		21	12	4	5		69	0	7	62
8	48	16		4	21	87		14	4	4	6		48	19	1	28		16	3	7	6		4	0	0	4		21	0	7	14		87	8	12	67
0	14	7		5	83	149		11	8	3	0		14	10	2	2		7	2	4	1		5	0	0	5		83	0	15	68		149	20	13	116
17	29	28		7	25	53		12	6	3	3		29	11	7	11		28	0	1	27		7	1	5	1		25	17	3	5		53	10	14	29
4	29	4		5	28	77		7	0	0	7		29	0	4	25		4	0	0	4		5	2	3	0		28	8	13	7		77	39	5	33
8	25	12		2	37	101		2	0	0	2		25	18	1	6		12	7	3	2		2	0	0	2		37	12	14	11		101	38	7	56
1	20	5		5	27	26		7	0	0	7		20	13	3	4		5	2	3	0		5	0	5	0		27	11	5	11		26	6	6	14
7	13	7		10	24	32		15	10	5	0		13	10	1	2		7	1	4	2		10	8	2	0		24	11	8	5		32	4	18	10
4	9	53		8	53	33		8	3	1	4		9	0	1	8		53	22	5	26		8	4	4	0		53	0	0	53		33	6	12	15
11	21	36		3	15	66		12	9	2	1		21	3	3	15		36	0	0	36		3	2	0	1		15	10	3	2		66	12	10	44
8	51	13		12	66	66		4	2	1	1		51	42	0	9		13	0	0	13		12	5	6	1		66	28	6	32		66	16	1	49
3	15	4		2	32	39		13	0	0	13		15	13	2	0		4	2	2	0		2	1	1	0		32	0	12	20		39	4	6	29
11	30	3		3	24	94		12	8	1	3		30	29	0	1		3	2	1	0		3	0	0	3		24	12	8	4		94	15	12	67
2	13	11		8	39	87		8	0	0	8		13	0	2	11		11	7	2	2		8	7	0	1		39	0	0	39		87	14	12	61
9	21	3		8	25	79		9	0	0	9		21	15	3	3		3	1	1	1		8	2	2	4		25	10	10	5		79	11	8	60
10	8	6		11	18	114		5	4	0	1		8	6	1	1		6	2	4	0		11	5	6	0		18	8	7	3		114	8	13	93
6	40	4		9	6	57		24	11	13	0		40	20	1	19		4	1	1	2		9	5	3	1		6	5	0	1		57	0	0	57
4	16	25		2	8	9		9	8	1	0		16	11	0	5		25	16	7	2		2	2	0	0		8	0	5	3		9	1	5	3
10	14	8		12	25	140		3	0	0	3		14	0	2	12		8	4	1	3		12	1	7	4		25	0	0	25		140	16	12	112
10	50	46		11	24	15		0	0	0	0		50	30	3	17		46	0	0	46		11	7	4	0		24	0	9	15		15	6	3	6
11	53	3		6	10	80		9	5	4	0		53	0	0	53		3	3	0	0		6	0	3	3		10	4	5	1		80	6	8	66
6	23	8		11	19	117		15	7	8	0		23	0	1	22		8	4	2	2		11	5	6	0		19	11	5	3		117	16	12	89
6	24	15		10	18	47		13	1	5	7		24	11	0	13		15	0	0	15		10	1	0	9		18	7	11	0		47	12	4	31
4	13	24		10	5	4		12	0	1	11		13	0	4	9		24	0	0	24		10	7	2	1		5	1	4	0		4	0	1	3
9	14	17		10	43	13		4	0	0	4		14	0	1	13		17	12	3	2		10	3	7	0		43	0	15	28		13	6	3	4
3	33	9		6	39	11		7	0	0	7		33	0	0	33		9	7	2	0		6	3	3	0		39	5	10	24		11	0	0	11
2	4	1		6	53	8		10	3	7	0		4	4	0	0		1	0	1	0		6	2	0	4		53	10	11	32		8	2	1	5
9	30	5		10	61	7		8	0	0	8		30	0	0	30		5	1	4	0		10	4	6	0		61	9	6	46		7	1	4	2
11	8	22		0	10	14		6	0	0	6		8	4	3	1		22	18	4	0		0	0	0	0		10	2	6	2		14	3	5	6
9	70	25		12	11	9		6	0	0	6		70	37	1	32		25	0	0	25		12	6	6	0		11	1	3	7		9	2	6	1
8	15	10		6	14	41		19	12	7	0		15	2	1	12		10	5	2	3		6	3	3	0		14	9	3	2		41	9	19	13
15	9	9		10	22	13		26	17	5	4		9	0	1	8		9	0	0	9		10	5	1	4		22	0	0	22		13	0	4	9
6	15	9		7	32	12		3	2	0	1		15	11	3	1		9	3	3	3		7	3	3	1		32	0	10	22		12	8	4	0
6	49	47		3	28	17		6	1	2	3		49	31	8	10		47	14	8	25		3	1	2	0		28	11	9	8		17	5	2	10
3	24	19		10	19	57		12	10	2	0		24	15	6	3		19	0	0	19		10	8	2	0		19	9	5	5		57	0	0	57
10	16	24		7	13	6		14	7	7	0		16	8	4	4		24	9	5	10		7	4	3	0		13	1	3	9		6	4	2	0
9	21	7		13	65	26		17	7	7	3		21	0	3	18		7	3	4	0		13	4	9	0		65	1	14	50		26	0	0	26
13	28	5		6	107	7		0	0	0	0		28	20	0	8		5	2	2	1		6	4	2	0		107	16	5	86		7	3	2	2
4	51	19		5	47	6		14	8	3	3		51	29	1	21		19	5	2	12		5	2	3	0		47	0	10	37		6	2	0	4
6	11	21		14	50	4		6	3	2	1		11	4	5	2		21	8	9	4		14	0	0	14		50	6	13	31		4	1	2	1
14	24	34		10	4	17		8	4	4	0		24	1	6	17		34	19	9	6		10	4	6	0		4	1	3	0		17	5	2	10
25	20	18		8	36	18		1	0	0	1		20	13	4	3		18	0	3	15		8	4	4	0		36	12	13	11		18	9	4	5
6	36	3		11	46	4		15	12	3	0		36	0	0	36		3	0	0	3		11	5	6	0		46	0	4	42		4	3	1	0
13	6	2		4	20	21		6	1	2	3		6	5	0	1		2	0	0	2		4	3	0	1		20	6	7	7		21	9	5	7
13	7	23		5	33	11		13	6	7	0		7	0	0	7		23	15	8	0		5	2	3	0		33	0	18	15		11	5	2	4
6	9	9		2	49	4		13	7	1	5		9	6	2	1		9	0	0	9		2	1	1	0		49	0	14	35		4	3	1	0
0	15	11		5	107	32		9	3	6	0		15	8	2	5		11	6	5	0		5	0	0	5		107	1	10	96		32	9	4	19
1	21	10		1	70	14		19	0	0	19		21	19	2	0		10	6	3	1		1	0	0	1		70	0	4	66		14	4	7	3
3	13	8		9	56	10		6	4	0	2		13	9	4	0		8	5	3	0		9	4	2	3		56	18	4	34		10	7	1	2
2	32	10		11	26	12		9	0	0	9		32	0	0	32		10	3	3	4		11	4	0	7		26	9	2	15		12	7	4	1
11	39	12		5	32	10		17	5	12	0		39	25	5	9		12	3	2	7		5	3	0	2		32	12	12	8		10	7	3	0
12	19	8		10	19	8		14	7	4	3		19	9	3	7		8	4	4	0		10	3	7	0		19	6	9	4		8	2	2	4
12	12	12		8	58	10		12	7	3	2		12	5	4	3		12	0	2	10		8	4	4	0		58	0	6	52		10	1	4	5
5	19	70		15	30	86		16	5	6	5		19	2	3	14		70	45	8	17		15	5	4	6		30	6	8	16		86	0	6	80
8	14	8		5	67	36		6	1	5	0		14	11	2	1		8	5	2	1		5	0	5	0		67	2	10	55		36	5	2	29
1	53	17		4	32	44		1	0	0	1		53	0	0	53		17	10	7	0		4	0	4	0		32	9	8	15		44	0	4	40
19	12	25		3	13	33		9	0	0	9		12	6	4	2		25	19	6	0		3	0	3	0		13	7	3	3		33	13	4	16
7	52	34		8	9	25		18	0	0	18		52	0	3	49		34	18	10	6		8	0	0	8		9	3	1	5		25	16	2	7
4	48	15		1	22	7		3	1	1	1		48	39	1	8		15	7	5	3		1	0	0	1		22	0	1	21		7	2	5	0
7	24	10		14	19	16		14	5	2	7		24	12	9	3		10	6	1	3		14	6	8	0		19	10	9	0		16	0	0	16
12	26	15		9	13	11		10	6	3	1		26	3	1	22		15	10	5	0		9	6	2	1		13	6	6	1		11	7	3	1
16	24	13		19	21	19		12	9	3	0		24	16	4	4		13	2	11	0		19	13	5	1		21	4	4	13		19	10	5	4
8	38	8		17	15	9		10	7	3	0		38	0	0	38		8	5	3	0		17	11	1	5		15	2	4	9		9	5	3	1
5	2	4		65	11	15		10	0	0	10		2	2	0	0		4	3	1	0		65	11	5	49		11	6	2	3		15	5	5	5
14	18	10		7	28	21		2	1	1	0		18	8	6	4		10	0	3	7		7	0	2	5		28	0	11	17		21	11	4	6
20	16	22		5	12	26		7	2	5	0		16	0	0	16		22	5	2	15		5	0	0	5		12	5	5	2		26	8	9	9
3	59	8		13	24	8		8	4	2	2		59	33	3	23		8	4	2	2		13	6	7	0		24	0	6	18		8	0	4	4
8	6	23		4	45	12		8	6	2	0		6	4	1	1		23	9	7	7		4	3	1	0		45	0	17	28		12	0	0	12
26	12	10		6	22	31		14	1	5	8		12	9	3	0		10	0	2	8		6	5	1	0		22	11	11	0		31	11	7	13
5	28	10		12	11	26		4	0	0	4		28	21	6	1		10	5	5	0		12	8	2	2		11	4	3	4		26	12	2	12
15	3	12		7	30	25		5	0	0	5		3	0	0	3		12	8	4	0		7	4	1	2		30	3	19	8		25	3	15	7
15	27	30		6	45	12		7	0	1	6		27	15	4	8		30	18	8	4		6	3	3	0		45	13	23	9		12	5	6	1
10	32	16		40	13	14		14	0	0	14		32	0	7	25		16	11	5	0		40	14	1	25		13	0	10	3		14	4	8	2
9	16	6		29	18	20		10	0	0	10		16	12	3	1		6	0	0	6		29	8	5	16		18	0	7	11		20	13	2	5
12	15	13		26	55	9		12	5	7	0		15	13	1	1		13	8	5	0		26	8	1	17		55	0	7	48		9	3	3	3
0	24	12		5	25	33		2	0	0	2		24	22	2	0		12	5	2	5		5	3	1	1		25	7	12	6		33	0	0	33
5	58	7		20	24	17		15	1	4	10		58	0	0	58		7	2	5	0		20	8	3	9		24	0	0	24		17	12	4	1
6	18	20		2	11	3		13	6	4	3		18	13	3	2		20	14	5	1		2	1	1	0		11	2	8	1		3	0	2	1
17	23	1		27	11	11		13	3	3	7		23	0	1	22		1	0	1	0		27	8	1	18		11	0	5	6		11	4	2	5
9	9	1		8	23	16		2	1	1	0		9	0	0	9		1	0	1	0		8	6	1	1		23	9	9	5		16	4	2	10
7	14	12		13	12	19		5	0	0	5		14	11	1	2		12	7	5	0		13	7	6	0		12	0	3	9		19	9	6	4
9	17	10		12	5	26		3	0	3	0		17	0	1	16		10	1	0	9		12	3	9	0		5	3	1	1		26	10	2	14
3	12	13		6	24	5		6	6	0	0		12	8	4	0		13	9	4	0		6	2	4	0		24	1	2	21		5	2	2	1
6	20	35		8	18	8		12	0	0	12		20	0	1	19		35	8	6	21		8	4	4	0		18	8	9	1		8	0	5	3
8	38	21		33	9	25		10	4	6	0		38	24	6	8		21	7	7	7		33	16	3	14		9	5	4	0		25	1	5	19
9	9	6		8	17	5		13	5	8	0		9	0	0	9		6	5	1	0		8	0	0	8		17	4	11	2		5	3	2	0
8	11	15		2	22	17		7	6	1	0		11	10	0	1		15	3	4	8		2	1	1	0		22	9	10	3		17	12	3	2
3	23	10		15	38	14		24	22	2	0		23	14	5	4		10	7	3	0		15	1	5	9		38	11	14	13		14	8	3	3
10	10	23		7	22	8		12	8	1	3		10	8	2	0		23	0	0	23		7	3	0	4		22	9	7	6		8	0	5	3
8	19	5		9	15	8		4	0	0	4		19	2	5	12		5	2	3	0		9	4	5	0		15	7	7	1		8	1	1	6
12	7	9		13	50	13		5	2	3	0		7	1	0	6		9	0	0	9		13	10	2	1		50	0	0	50		13	5	1	7
3	17	19		27	25	35		11	7	4	0		17	12	4	1		19	10	9	0		27	14	13	0		25	12	10	3		35	1	5	29
7	27	10		3	6	8		5	0	2	3		27	18	2	7		10	9	1	0		3	1	2	0		6	0	2	4		8	1	1	6
7	25	18		71	26	118		7	0	0	7		25	0	4	21		18	10	5	3		71	23	5	43		26	6	14	6		118	13	8	97
9	11	13		9	14	54		13	0	0	13		11	6	3	2		13	0	1	12		9	5	2	2		14	6	4	4		54	8	6	40
4	7	14		36	26	25		5	0	0	5		7	5	1	1		14	9	5	0		36	16	2	18		26	0	0	26		25	0	2	23
13	24	9		4	17	11		7	0	0	7		24	4	1	19		9	2	4	3		4	1	3	0		17	5	6	6		11	0	6	5
12	10	16		14	47	28		2	0	1	1		10	9	0	1		16	0	0	16		14	8	4	2		47	20	10	17		28	2	16	10
10	28	29		5	105	29		7	5	2	0		28	1	6	21		29	0	0	29		5	4	1	0		105	2	26	77		29	5	3	21
12	25	17		5	110	30		10	5	5	0		25	0	1	24		17	11	6	0		5	3	2	0		110	30	5	75		30	9	5	16
7	26	11		12	84	53		9	5	2	2		26	0	3	23		11	10	1	0		12	4	8	0		84	27	3	54		53	19	4	30
13	21	11		5	70	12		9	0	0	9		21	13	3	5		11	6	5	0		5	4	1	0		70	14	18	38		12	4	4	4
6	16	19		17	74	28		11	6	1	4		16	6	3	7		19	0	0	19		17	11	6	0		74	27	5	42		28	9	3	16
22	14	9		5	55	29		9	7	2	0		14	0	0	14		9	7	2	0		5	2	3	0		55	10	16	29		29	3	6	20
12	19	13		2	74	7		17	11	5	1		19	14	2	3		13	8	3	2		2	0	1	1		74	1	15	58		7	3	1	3
8	26	27		8	79	16		1	1	0	0		26	17	2	7		27	17	7	3		8	4	4	0		79	12	9	58		16	5	3	8
12	63	6		7	98	11		9	3	6	0		63	29	11	23		6	0	0	6		7	4	1	2		98	0	9	89		11	1	6	4
9	21	46		15	37	25		5	0	0	5		21	12	2	7		46	23	3	20		15	5	7	3		37	2	11	24		25	10	2	13
10	18	22		27	20	14		7	4	3	0		18	17	0	1		22	14	6	2		27	17	4	6		20	11	3	6		14	3	2	9
3	40	27		9	46	16		14	0	0	14		40	20	3	17		27	2	3	22		9	8	1	0		46	0	15	31		16	7	8	1
3	56	0		7	77	31		7	5	2	0		56	25	10	21		0	0	0	0		7	2	5	0		77	0	23	54		31	0	0	31
14	45	15		4	124	7		11	4	4	3		45	3	1	41		15	0	0	15		4	2	2	0		124	19	20	85		7	0	0	7
15	21	51		4	35	24		12	5	7	0		21	19	1	1		51	23	18	10		4	2	2	0		35	13	8	14		24	8	9	7
7	21	2		16	10	14		11	8	3	0		21	1	2	18		2	0	1	1		16	9	6	1		10	0	3	7		14	6	2	6
8	17	26		2	30	12		12	0	0	12		17	2	4	11		26	14	5	7		2	0	0	2		30	3	21	6		12	5	3	4
1	16	19		1	9	25		13	4	6	3		16	0	1	15		19	13	6	0		1	1	0	0		9	4	5	0		25	12	5	8
7	14	19		3	15	11		6	0	0	6		14	8	1	5		19	3	1	15		3	0	3	0		15	4	6	5		11	0	8	3
8	8	37		7	27	35		5	0	0	5		8	6	2	0		37	24	7	6		7	4	3	0		27	11	10	6		35	19	1	15
1	41	5		25	32	11		8	4	4	0		41	8	1	32		5	1	2	2		25	6	2	17		32	13	11	8		11	3	2	6
8	15	30		2	13	9		1	0	0	1		15	13	1	1		30	19	11	0		2	2	0	0		13	7	6	0		9	6	3	0
10	24	41		5	18	9		6	5	1	0		24	15	6	3		41	29	5	7		5	3	2	0		18	8	6	4		9	4	4	1
16	26	9		4	96	9		13	9	2	2		26	17	0	9		9	4	5	0		4	3	1	0		96	9	22	65		9	1	6	2
7	25	6		13	76	15		10	6	4	0		25	2	2	21		6	5	1	0		13	7	5	1		76	0	0	76		15	13	2	0
6	19	2		8	57	38		8	5	2	1		19	11	0	8		2	1	1	0		8	3	2	3		57	10	6	41		38	0	0	38
4	16	24		7	49	17		5	3	2	0		16	15	1	0		24	19	1	4		7	2	5	0		49	0	17	32		17	4	3	10
6	39	9		21	52	7		6	4	2	0		39	0	0	39		9	4	5	0		21	10	6	5		52	6	15	31		7	2	4	1
8	23	45		9	49	21		11	1	3	7		23	1	0	22		45	21	23	1		9	6	1	2		49	9	4	36		21	10	8	3
8	22	15		3	30	15		10	4	3	3		22	4	2	16		15	1	4	10		3	2	1	0		30	8	8	14		15	0	6	9
13	69	9		3	92	46		6	0	0	6		69	0	3	66		9	0	3	6		3	0	1	2		92	19	11	62		46	11	8	27
7	17	12		10	6	10		7	0	0	7		17	15	2	0		12	6	6	0		10	6	3	1		6	2	3	1		10	3	6	1
3	13	19		13	64	15		8	4	3	1		13	0	5	8		19	0	0	19		13	7	5	1		64	9	16	39		15	6	4	5
11	27	24		15	28	35		7	4	3	0		27	0	1	26		24	16	8	0		15	10	4	1		28	5	7	16		35	9	8	18
6	17	13		3	71	10		9	0	0	9		17	13	2	2		13	11	1	1		3	1	2	0		71	1	18	52		10	6	1	3
8	19	14		5	30	9		7	7	0	0		19	14	4	1		14	8	6	0		5	1	4	0		30	0	3	27		9	3	5	1
12	19	60		5	59	56		8	4	4	0		19	0	1	18		60	38	20	2		5	4	1	0		59	20	11	28		56	13	12	31
11	28	15		9	49	70		3	0	3	0		28	5	3	20		15	9	6	0		9	3	6	0		49	10	8	31		70	17	12	41
7	24	17		16	15	104		3	1	2	0		24	0	2	22		17	7	4	6		16	7	4	5		15	10	3	2		104	53	8	43
9	22	8		1	24	67		4	2	2	0		22	12	3	7		8	3	3	2		1	0	1	0		24	0	0	24		67	14	12	41
14	14	5		4	27	39		4	2	2	0		14	0	5	9		5	0	3	2		4	3	1	0		27	0	6	21		39	12	5	22
15	35	8		5	82	76		14	10	4	0		35	2	0	33		8	0	4	4		5	2	1	2		82	12	13	57		76	6	6	64
10	23	10		36	106	28		10	5	5	0		23	0	4	19		10	0	7	3		36	16	10	10		106	12	17	77		28	0	3	25
3	19	6		34	31	56		11	6	5	0		19	14	3	2		6	0	0	6		34	16	6	12		31	3	14	14		56	16	6	34
11	7	12		7	31	63		1	1	0	0		7	0	0	7		12	8	3	1		7	3	3	1		31	1	10	20		63	0	4	59
14	13	21		5	40	51		7	0	0	7		13	10	3	0		21	0	0	21		5	5	0	0		40	11	19	10		51	0	11	40
6	18	0		13	22	12		31	28	1	2		18	3	1	14		0	0	0	0		13	0	0	13		22	0	6	16		12	5	5	2
7	44	16		7	41	30		7	2	5	0		44	1	7	36		16	11	1	4		7	2	2	3		41	0	20	21		30	8	9	13
12	15	21		6	14	21		6	2	4	0		15	6	3	6		21	14	3	4		6	3	3	0		14	5	6	3		21	2	7	12
7	53	18		3	37	60		16	10	4	2		53	1	1	51		18	0	0	18		3	1	2	0		37	11	6	20		60	17	8	35
3	13	13		5	25	19		11	7	4	0		13	11	1	1		13	7	3	3		5	4	1	0		25	5	11	9		19	9	7	3
4	14	16		15	10	84		7	2	5	0		14	13	1	0		16	12	4	0		15	11	3	1		10	3	4	3		84	0	0	84
10	12	13		16	20	131		8	6	2	0		12	10	1	1		13	6	5	2		16	13	3	0		20	3	11	6		131	10	13	108
2	42	34		16	21	5		6	5	1	0		42	25	6	11		34	11	6	17		16	9	7	0		21	4	14	3		5	4	0	1
13	17	15		21	20	5		17	7	10	0		17	0	0	17		15	7	8	0		21	10	4	7		20	8	10	2		5	2	3	0
6	62	12		7	21	16		6	2	4	0		62	23	4	35		12	2	2	8		7	3	4	0		21	8	9	4		16	0	7	9
3	26	5		9	15	5		8	4	2	2		26	0	5	21		5	5	0	0		9	7	2	0		15	3	9	3		5	1	1	3
7	9	20		18	45	86		12	6	5	1		9	7	2	0		20	13	7	0		18	0	0	18		45	12	13	20		86	23	4	59
3	4	24		8	13	131		10	5	3	2		4	3	0	1		24	0	0	24		8	2	6	0		13	0	6	7		131	17	8	106
5	18	19		7	16	150		5	4	0	1		18	13	2	3		19	13	6	0		7	3	2	2		16	4	10	2		150	29	2	119
15	26	17		9	25	94		13	5	4	4		26	0	3	23		17	14	2	1		9	6	3	0		25	6	11	8		94	12	11	71
5	21	6		12	15	144		7	5	2	0		21	14	6	1		6	4	2	0		12	8	4	0		15	0	7	8		144	23	6	115
8	8	20		3	25	60		3	1	2	0		8	6	2	0		20	12	8	0		3	2	0	1		25	1	9	15		60	15	5	40
3	22	11		12	41	72		5	2	3	0		22	0	0	22		11	0	0	11		12	0	8	4		41	11	15	15		72	11	6	55
13	20	15		9	56	28		10	8	2	0		20	15	4	1		15	0	0	15		9	5	4	0		56	16	9	31		28	10	7	11
13	24	10		4	18	89		15	11	1	3		24	14	5	5		10	10	0	0		4	3	1	0		18	0	10	8		89	8	8	73
6	6	41		18	23	61		3	2	1	0		6	5	1	0		41	24	10	7		18	11	5	2		23	9	4	10		61	6	5	50
14	13	5		82	16	45		4	2	0	2		13	7	3	3		5	4	1	0		82	39	12	31		16	0	4	12		45	9	5	31
13	62	24		13	23	67		15	0	2	13		62	26	7	29		24	12	10	2		13	6	2	5		23	0	0	23		67	16	2	49
4	39	10		3	36	99		12	0	0	12		39	5	1	33		10	7	2	1		3	0	1	2		36	19	9	8		99	12	17	70
5	10	21		2	5	130		11	5	6	0		10	7	2	1		21	11	6	4		2	0	2	0		5	1	4	0		130	0	0	130
4	41	27		18	20	87		24	13	11	0		41	28	2	11		27	0	0	27		18	7	5	6		20	0	2	18		87	16	11	60
8	20	18		7	6	24		8	0	0	8		20	0	0	20		18	15	2	1		7	4	3	0		6	0	2	4		24	6	9	9
5	13	5		1	32	25		9	3	6	0		13	9	3	1		5	2	3	0		1	1	0	0		32	12	15	5		25	18	7	0
6	5	6		5	22	28		9	0	0	9		5	3	1	1		6	0	0	6		5	1	0	4		22	9	8	5		28	13	5	10
2	13	7		12	6	82		7	0	0	7		13	5	4	4		7	3	4	0		12	4	4	4		6	3	2	1		82	15	11	56
22	20	21		4	44	127		7	5	2	0		20	2	2	16		21	13	6	2		4	2	2	0		44	12	18	14		127	8	19	100
10	31	24		8	15	118		6	0	0	6		31	25	3	3		24	11	4	9		8	6	1	1		15	5	7	3		118	12	11	95
11	26	12		5	27	68		6	0	0	6		26	19	4	3		12	7	1	4		5	1	4	0		27	10	13	4		68	0	2	66
6	14	13		6	12	42		25	14	11	0		14	11	3	0		13	9	3	1		6	3	3	0		12	7	3	2		42	0	12	30
12	59	17		2	14			6	3	3	0		59	27	2	30		17	8	4	5		2	2	0	0		14	0	0	14
24	20	37		11	62			9	4	4	1		20	0	3	17		37	19	4	14		11	9	2	0		62	11	9	42
11	69	48		12	31			12	0	0	12		69	0	0	69		48	28	3	17		12	6	6	0		31	13	6	12
12	20	4		5	19			8	0	0	8		20	1	1	18		4	0	0	4		5	2	1	2		19	0	12	7
10	18	25		10	15			10	4	6	0		18	7	2	9		25	0	0	25		10	6	1	3		15	9	6	0
7	15	17		11	38			2	1	1	0		15	11	1	3		17	11	6	0		11	5	1	5		38	11	9	18
11	21	18		5	15			7	3	2	2		21	0	2	19		18	13	5	0		5	4	1	0		15	6	6	3
2	27	20		8	38			1	0	0	1		27	1	3	23		20	11	4	5		8	4	2	2		38	12	16	10
6	47	7		4	12			9	0	0	9		47	15	3	29		7	0	0	7		4	3	1	0		12	3	7	2
12	40	26		26	31			4	3	0	1		40	33	4	3		26	0	0	26		26	7	9	10		31	0	17	14
11	9	15		23	57			8	0	0	8		9	9	0	0		15	0	0	15		23	10	5	8		57	1	5	51
5	8	11		19	12			1	0	1	0		8	5	1	2		11	9	2	0		19	6	7	6		12	2	8	2
32	29	5		10	29			3	1	2	0		29	2	4	23		5	1	4	0		10	4	6	0		29	15	10	4
3	19	3		11	29			5	0	0	5		19	16	0	3		3	3	0	0		11	5	1	5		29	0	0	29
4	31	22		7	30			4	2	2	0		31	28	3	0		22	12	10	0		7	4	3	0		30	9	14	7
8	26	11		5	31			8	5	3	0		26	12	5	9		11	6	5	0		5	3	2	0		31	23	8	0
17	23	14		8	12			9	7	2	0		23	9	4	10		14	7	6	1		8	2	3	3		12	9	2	1
11	15	10		14	15			6	0	0	6		15	13	2	0		10	4	3	3		14	6	0	8		15	3	10	2
14	11	9		27	14			3	3	0	0		11	10	0	1		9	6	3	0		27	12	0	15		14	6	6	2
7	28	23		10	4			4	0	0	4		28	23	5	0		23	0	0	23		10	7	3	0		4	2	2	0
3	68	33		6				6	0	0	6		68	0	2	66		33	13	8	12		6	4	2	0
4	6	25		3				19	3	4	12		6	0	1	5		25	17	8	0		3	0	1	2
2	7	18		4				25	9	7	9		7	7	0	0		18	0	0	18		4	2	2	0
12	6	19		5				2	0	0	2		6	6	0	0		19	12	3	4		5	3	1	1
6	58	17		0				10	0	0	10		58	1	4	53		17	5	9	3		0	0	0	0
11	17	5		2				22	0	0	22		17	0	0	17		5	0	0	5		2	2	0	0
4	15	15		2				12	5	6	1		15	1	1	13		15	11	1	3		2	1	1	0
4	3	6		7				6	1	5	0		3	3	0	0		6	0	0	6		7	4	3	0
7	18	4		14				12	7	1	4		18	12	1	5		4	2	2	0		14	7	4	3
15	7	10		1				8	2	4	2		7	3	0	4		10	5	4	1		1	0	1	0
6	26	13		7				14	0	0	14		26	25	1	0		13	0	2	11		7	0	0	7
2	66	52		6				20	16	4	0		66	0	1	65		52	0	0	52		6	4	2	0
2	15	7		7				8	0	0	8		15	10	3	2		7	5	2	0		7	3	2	2
14	4	10		13				18	10	8	0		4	2	2	0		10	6	4	0		13	0	0	13
7	9	21		6				16	6	7	3		9	6	1	2		21	15	3	3		6	0	4	2
17	18	4		8				8	2	6	0		18	0	1	17		4	4	0	0		8	4	1	3
4	18	17		4				9	5	4	0		18	13	5	0		17	11	6	0		4	1	3	0
14	4	25		13				4	1	0	3		4	4	0	0		25	0	2	23		13	7	6	0
0	8	29		11				5	1	4	0		8	4	2	2		29	16	9	4		11	6	1	4
13	35	16		10				12	10	1	1		35	1	6	28		16	13	3	0		10	7	3	0
3	11	6		3				6	0	3	3		11	1	0	10		6	0	6	0		3	1	2	0
8	11	18		21				17	0	0	17		11	7	3	1		18	0	2	16		21	12	9	0
10	37	25		13				15	9	2	4		37	0	6	31		25	15	10	0		13	6	7	0
9	16	16		7				10	6	4	0		16	14	2	0		16	10	0	6		7	5	2	0
13	21	12		22				8	4	4	0		21	16	2	3		12	7	3	2		22	0	0	22
13	14	7		8				9	7	2	0		14	11	0	3		7	2	2	3		8	6	1	1
2	47	7		10				11	2	5	4		47	32	5	10		7	2	5	0		10	4	6	0
10	10	22		25				8	5	1	2		10	8	1	1		22	9	7	6		25	11	11	3
0	19	18		17				11	6	5	0		19	13	0	6		18	9	9	0		17	4	3	10
16	18	11		5				10	0	0	10		18	15	2	1		11	5	6	0		5	2	3	0
31	9	17		9				11	3	8	0		9	3	0	6		17	7	10	0		9	3	5	1
3	6	44		10				13	8	5	0		6	4	1	1		44	24	7	13		10	5	5	0
1	24	8		2				11	8	3	0		24	9	7	8		8	0	0	8		2	1	1	0
7	37	29		4				3	2	1	0		37	23	3	11		29	11	14	4		4	1	0	3
11	23	6		1				12	5	1	6		23	15	2	6		6	3	3	0		1	0	0	1
9	17	16		6				6	0	0	6		17	15	2	0		16	10	6	0		6	3	3	0
7	17	0		5				2	2	0	0		17	3	6	8		0	0	0	0		5	3	2	0
5	24	13		1				10	0	0	10		24	22	2	0		13	0	2	11		1	1	0	0
9	29	3		2				9	0	0	9		29	1	8	20		3	3	0	0		2	1	0	1
7	15	26		5				2	0	0	2		15	11	3	1		26	1	5	20		5	0	0	5
15	9	16		9				4	0	0	4		9	6	3	0		16	12	2	2		9	7	2	0
9	26	21		6				4	0	0	4		26	20	3	3		21	14	4	3		6	3	3	0
6	13	7		3				7	4	3	0		13	10	1	2		7	3	3	1		3	1	2	0
8	34	43		14				7	0	0	7		34	0	0	34		43	0	0	43		14	7	7	0
13	22	31		11				7	0	0	7		22	20	2	0		31	14	3	14		11	2	8	1
10	19	10		9				4	0	0	4		19	0	2	17		10	6	4	0		9	3	3	3
1	6	20		9				7	4	3	0		6	0	1	5		20	11	9	0		9	7	2	0
9	12	11		7				4	0	0	4		12	11	1	0		11	6	5	0		7	0	0	7
17	43	7		23				7	5	2	0		43	22	2	19		7	5	2	0		23	10	13	0
8	9	27		7				21	9	9	3		9	6	0	3		27	0	0	27		7	5	2	0
4	13	32		5				6	4	2	0		13	13	0	0		32	1	12	19		5	3	1	1
13	26			1				13	7	5	1		26	14	3	9							1	0	0	1
5	16			2				15	9	6	0		16	13	3	0							2	0	2	0
3	46			14				8	1	1	6		46	23	4	19							14	9	5	0
6	47			16				11	8	3	0		47	32	2	13							16	11	5	0
12	7			5				13	8	5	0		7	7	0	0							5	0	0	5
8	27			10				11	7	4	0		27	24	0	3							10	6	3	1
7	19			17				10	8	2	0		19	15	0	4							17	0	0	17
10	9			13				7	4	3	0		9	8	1	0							13	0	0	13
13	2			6				5	3	2	0		2	0	1	1							6	4	2	0
12	50			5				2	1	1	0		50	21	2	27							5	2	3	0
14	18			9				4	2	2	0		18	4	9	5							9	4	2	3
7	36			12				7	5	2	0		36	10	6	20							12	6	2	4
12	12			7				8	4	4	0		12	0	3	9							7	4	3	0
6	7			17				12	7	5	0		7	5	1	1							17	0	0	17
8	23			5				11	4	5	2		23	17	4	2							5	5	0	0
5	23			10				16	10	5	1		23	9	5	9							10	5	5	0
7	28			1				3	0	0	3		28	2	8	18							1	0	1	0
19	41			5				11	0	0	11		41	28	6	7							5	2	1	2
14	23			3				9	4	5	0		23	19	0	4							3	2	1	0
5	13			4				2	0	2	0		13	9	4	0							4	0	3	1
4	28			0				2	1	0	1		28	0	0	28							0	0	0	0
5	45			23				3	2	0	1		45	0	1	44							23	0	0	23
8	38			15				2	2	0	0		38	1	0	37							15	7	4	4
14	14			13				19	14	5	0		14	10	1	3							13	5	5	3
4	15			41				9	8	1	0		15	0	1	14							41	17	6	18
5	19			29				9	2	1	6		19	0	0	19							29	6	6	17
9	15			27				9	6	3	0		15	10	4	1							27	11	4	12
9	19			11				3	2	1	0		19	0	0	19							11	5	6	0
8	12			5				9	8	1	0		12	9	0	3							5	0	4	1
7	3			8				5	3	2	0		3	2	0	1							8	3	1	4
4	32			25				3	1	2	0		32	0	4	28							25	13	12	0
13	36			8				8	3	5	0		36	0	0	36							8	3	3	2
10	5			5				15	9	6	0		5	0	0	5							5	4	1	0
10	35			11				4	0	0	4		35	5	5	25							11	7	4	0
7	22			27				1	0	0	1		22	14	5	3							27	5	3	19
1	20			21				5	4	0	1		20	0	7	13							21	9	2	10
13	58			9				2	0	2	0		58	0	0	58							9	2	5	2
1	14			21				8	4	2	2		14	0	1	13							21	6	4	11
15	63			10				7	1	6	0		63	39	5	19							10	5	5	0
16	12			4				9	3	6	0		12	12	0	0							4	2	2	0
8	49			15				8	0	0	8		49	17	2	30							15	9	2	4
9	19			21				1	0	0	1		19	16	3	0							21	3	3	15
9	23			2				2	0	0	2		23	17	3	3							2	0	0	2
9	39			13				4	0	0	4		39	0	0	39							13	3	1	9
26	9			16				2	0	2	0		9	9	0	0							16	4	4	8
9	32			150				2	1	1	0		32	11	5	16							150	0	0	150
24	14			24				2	1	1	0		14	2	0	12							24	12	3	9
8	16			8				4	2	2	0		16	11	2	3							8	1	2	5
10	36			10				4	1	3	0		36	0	0	36							10	7	3	0
10	16			13				15	4	3	8		16	9	6	1							13	6	5	2
18	13			9				2	1	1	0		13	13	0	0							9	5	3	1
1	22			21				2	0	1	1		22	17	4	1							21	7	1	13
5	25			35									25	1	2	22							35	10	8	17
	16			1									16	15	0	1							1	0	1	0
	19			6									19	18	1	0							6	0	0	6
	17			3									17	0	2	15							3	0	0	3
	5			6									5	4	0	1							6	0	3	3
	15			3									15	0	0	15							3	0	0	3
	41			1									41	6	3	32							1	0	0	1
	38			6									38	6	4	28							6	2	4	0
	5			13									5	4	0	1							13	6	7	0
	7			7									7	0	0	7							7	3	4	0
	27			3									27	1	3	23							3	1	2	0
	37			3									37	24	2	11							3	2	0	1
	15			4									15	11	1	3							4	1	0	3
	13			12									13	13	0	0							12	5	1	6
	21			5									21	2	0	19							5	1	2	2
	10			20									10	9	1	0							20	9	6	5
	9			17									9	2	0	7							17	11	6	0
	15			5									15	11	3	1							5	1	4	0
	15			11									15	13	0	2							11	7	3	1
	27			4									27	0	3	24							4	2	2	0
	9			2									9	7	2	0							2	0	2	0
	2			11									2	0	2	0							11	2	9	0
	16			5									16	0	0	16							5	2	3	0
	27			10									27	0	2	25							10	7	2	1
	18			3									18	14	2	2							3	0	0	3
	12			13									12	7	2	3							13	5	7	1
	73			24									73	3	4	66							24	11	13	0
	21			7									21	0	0	21							7	3	4	0
	23			17									23	0	0	23							17	7	6	4
	24			7									24	0	0	24							7	1	6	0
	10			4									10	6	3	1							4	4	0	0
	20			10									20	18	0	2							10	0	0	10
	47			15									47	19	4	24							15	10	4	1
	35			3									35	21	8	6							3	2	1	0
	37			7									37	29	0	8							7	5	2	0
	6			4									6	6	0	0							4	3	1	0
	18			12									18	13	3	2							12	8	4	0
	19			8									19	14	2	3							8	3	4	1
	21			5									21	16	3	2							5	1	4	0
	34			10									34	1	2	31							10	6	3	1
	52			4									52	0	3	49							4	3	1	0
	44			7									44	0	1	43							7	0	2	5
	13			1									13	7	2	4							1	0	0	1
	12			6									12	8	1	3							6	0	0	6
				32																			32	0	0	32
				17																			17	9	8	0
				13																			13	7	4	2
				19																			19	8	3	8
				6																			6	3	3	0
				11																			11	6	5	0
				13																			13	5	4	4
				14																			14	12	0	2
				3																			3	0	3	0
				8																			8	4	1	3
				13																			13	6	7	0
				1																			1	0	0	1
				6																			6	4	0	2
				20																			20	13	7	0
				19																			19	12	6	1
				18																			18	12	1	5
				14																			14	7	7	0
				10																			10	0	5	5
				2																			2	0	2	0
				1																			1	0	0	1
				4																			4	1	3	0
				8																			8	4	1	3
				6																			6	0	0	6
				7																			7	6	1	0
				14																			14	3	6	5
				7																			7	1	5	1
				3																			3	3	0	0
				3																			3	0	0	3
				10																			10	3	2	5
				2																			2	1	1	0
				4																			4	4	0	0
				4																			4	2	1	1
				10																			10	3	2	5
				7																			7	3	2	2
				5																			5	1	4	0
				5																			5	2	2	1
				3																			3	1	0	2
				4																			4	0	0	4
				1																			1	0	0	1
				4																			4	0	0	4
				6																			6	0	0	6
				10																			10	5	5	0
				9																			9	4	3	2
				9																			9	0	2	7
				6																			6	3	3	0
				8																			8	5	3	0
				8																			8	3	4	1
				12																			12	9	0	3
				3																			3	0	3	0
				6																			6	3	1	2
				9																			9	4	3	2
				1																			1	0	0	1
				1																			1	1	0	0
				12																			12	6	3	3
				12																			12	3	5	4
				10																			10	3	1	6
				10																			10	6	4	0
				6																			6	0	4	2
				2																			2	0	2	0
				1																			1	0	0	1
				3																			3	1	2	0
				5																			5	1	1	3
				5																			5	0	0	5
				7																			7	4	1	2

[truncated: 9 more sheets: Supp. Fig 3, Supp. Fig. 4, Supp. Fig 5,6, Supp. Fig. 8, Supp. Fig. 9, Supp. Fig. 10, Supp. Fig. 11, Supp. Fig. 12, Supp. Fig. 13]
